# Supplementary material for: Damaging mutations in liver X receptor-α are hepatotoxic and implicate cholesterol sensing in liver health
Source: Nat Metab. 2024 Sep 25;6(10):1922–38. doi: 10.1038/s42255-024-01126-4 (PMC11496107; doi:10.1038/s42255-024-01126-4)
Supplement: Supplementary file 3 — Supplementary tables and headers. [file 42255_2024_1126_MOESM3_ESM.xlsx]

## Sheet: STX1_header
Supplementary Table 1 - Effect of mutations in the ligand binding domain of LXRalpha on receptor function
SNP	Variant ID (GRCh 38)
Amino Acid Position	Amino acid position in
Amino Acid Change
Fenland	Variant present in Fenland study
UKBB	Variant present in UKBB
Function	Consequence of variant
AC (UKBB)	Allele count in UKBB
REVEL	REVEL score
CADD	CADD score
Classification	Mask allocation based on in vitro characterisation
% Activity of WT + EV	LXRalpha activity when variant co-transfected with wildtype LXRalpha as a percentage of activity of wildtype LXRalpha when co-transfected with empty vector control
SD	Standard Deviation
pval (% EV+WT)	Two-sided P-value from one sample T-Test comparing WT+mutant to mutant to EV+WT
% Activity of WT + WT	LXRalpha activity when variant co-transfected with wildtype LXRalpha as a percentage of activity of wildtype LXRalpha plus wildtype LXRalpha condition
SD	Standard Deviation
pval (% WT+WT)	Two-sided P-value from one sample T-Test comparint WT+mutant to WT+WT
0nM %WT	Activity of variant in the untreated state expressed as a percentage of untreated wildtype LXRalpha
SD	Standard Deviation
FDR pvalue	Two-sided FDR-corrected P-value from post-hoc testing following a one way anova conducted in emmeans
1nM %WT	Activity of variant when treated with 1nM T0901317 expressed as a percentage of untreated wildtype LXRalpha treated with 1nM of T0901317
SD	Standard Deviation
FDR pvalue	Two-sided FDR-corrected P-value from post-hoc testing following a one way anova conducted in emmeans
10 nM %WT	Activity of variant when treated with 10nM T0901317 expressed as a percentage of untreated wildtype LXRalpha treated with 10nM of T0901317
SD	Standard Deviation
FDR pvalue	Two-sided FDR-corrected P-value from post-hoc testing following a one way anova conducted in emmeans
100 nM %WT	Activity of variant when treated with 100nM T0901317 expressed as a percentage of untreated wildtype LXRalpha treated with 100nM of T0901317
SD	Standard Deviation
FDR pvalue	Two-sided FDR-corrected P-value from post-hoc testing following a one way anova conducted in emmeans
1uM %WT	Activity of variant when treated with 1000nM T0901317 expressed as a percentage of untreated wildtype LXRalpha treated with 1000nM of T0901317
SD	Standard Deviation
FDR pvalue	Two-sided FDR-corrected P-value from post-hoc testing following a one way anova conducted in emmeans

## Sheet: STX1
SNP	Amino Acid Position	Amino Acid Change	Fenland	UKBB	Consequence	Carriers (UKBB)	AC (UKBB)	REVEL	CADD	Classification	% Activity of WT + EV	SD	pval (% EV+WT)	% Activity of WT + WT	SD	pval (% WT+WT)	0nM %WT	SD	FDR pval	1nM %WT	SD	FDR pval	10 nM %WT	SD	FDR pval	100 nM %WT	SD	FDR pval	1uM %WT	SD	FDR pval
11-47261391-T-C	217	L217P	No	Yes	missense_variant	2	2	0.911	26.1	LOF	96.83	8.35	0.502	93.5	5.82	0.111	19.16	0.95	0.00492	14.99	0.9	0.00636	8.39	0.49	0.0116	5.96	0.28	0.0014	5.43	0.24	0.000237
11-47261420-C-T	227	R227C	No	Yes	missense_variant	11	11	0.68	28.8	LOF	92.15	4.95	0.0238	75.92	2.74	<0.0001	39.88	6.24	0.0014	39.02	6.55	0.00133	51.5	8.81	0.00284	69.01	5.78	0.00866	83.91	7.17	0.032
11-47261421-G-A	227	R227H	No	Yes	missense_variant	14	14	0.696	25	Not classified	99.17	8.42	0.857	76.63	5.02	0.0026	66.42	13.6	0.0367	62.83	13.19	0.022	78.09	13.64	0.0978	93.66	14.94	0.592	108.5	27.23	0.62
11-47261435-C-T	232	R232W	No	Yes	missense_variant	4	4	0.407	23.4	DN	76.55	5.81	0.004	74.32	3.63	0.0008	48.99	2.22	0.0126	51.51	3.2	0.00636	73.9	5.66	0.0305	93.32	4.13	0.206	102.6	1.81	0.165
11-47261442-G-A	234	R234Q	No	Yes	missense_variant	3	3	0.31	24.4	WT-like	107.9	4.48	0.0387	105.5	4.12	0.0772	119.2	6.97	0.0805	112.2	7.88	0.0339	106.6	4.51	0.401	97.68	2.18	0.344	103.6	4.6	0.357
11-47261448-C-T	236	T236M	Yes	Yes	missense_variant	1	1	0.675	25.3	DN	80.82	8.21	0.0185	62.46	5.73	0.001	28.26	6.72	0.00363	30.53	6.8	0.00284	60.64	14.78	0.0222	90.88	18.01	0.505	107.4	20.9	0.578
11-47261548-C-T	237	P237L	No	Yes	missense_variant	2	2	0.868	31	DN	58.43	2.46	<0.0001	57.33	1.81	<0.0001	16	0.19	0.00541	15.13	1.96	0.00492	27.53	1.95	0.0133	68.11	0.49	0.0041	88.15	7.47	0.14
11-47261553-C-G	239	P239A	No	Yes	missense_variant	20	20	0.686	23.3	DN	57.63	1.52	<0.0001	53.83	2.98	<0.0001	17.88	0.4	0.00602	17.41	1.59	0.00529	37.21	3.24	0.0182	74.22	7.34	0.0361	85.95	8.25	0.126
11-47261554-C-T	239	P239L	No	Yes	missense_variant	5	5	0.804	26.7	DN	77.47	4.16	0.0003	63.88	3.67	<0.0001	22.64	4.55	0.0015	22.56	5.08	0.0014	45.38	13.95	0.00523	73.86	10.21	0.0359	94.25	11.96	0.458
11-47261578-G-A	247	R247Q	No	Yes	missense_variant	13	13	0.503	23.6	GOF	132.4	8.52	0.0047	127.6	6.14	0.0029	150.6	5	0.0257	134.6	7.36	0.0121	109.5	8.87	0.0738	95.11	2.39	0.0358	96.53	4.74	0.379
11-47261587-G-A	250	R250H	No	Yes	missense_variant	22	22	0.608	25.2	GOF	117.8	9.93	0.037	137.9	11.92	0.0078	172.2	21.05	0.00636	177.2	44.25	0.0317	122.1	11.83	0.0864	121	15.15	0.0945	159	29.65	0.0251
11-47261596-G-A	253	R253H	No	Yes	missense_variant	3	3	0.682	29.6	Not classified	93.45	6.41	0.134	91.57	4.14	0.0267	76.13	1.89	0.05	75.54	5.49	0.00564	80.64	7.41	0.0946	86.4	4.91	0.046	89.56	3.43	0.0489
11-47261605-A-G	256	H256R	No	Yes	missense_variant	4	4	0.892	25.8	DN	76.55	8.47	0.0035	63.28	8.8	0.0007	19.14	4.03	0.0014	16.44	3.35	0.0014	13.92	3.68	0.00132	35.46	3.46	0.0014	60.25	5.05	0.00291
11-47261613-G-A	259	E259K	No	Yes	missense_variant	2	2	0.881	32	DN	82.91	6.03	0.0032	68.53	7.65	0.0008	21.77	4.32	0.00133	18.33	2.67	0.0015	21.26	4.7	0.00101	41.45	5.58	0.00133	54.31	4.94	0.00219
11-47261646-G-T	270	D270Y	Yes	Yes	missense_variant	5	5	0.908	29.8	DN	73.88	13.85	0.0326	80.84	17.55	0.117	69.82	10.29	0.124	81.47	13.31	0.217	103.3	12.5	0.911	92.86	11.76	0.379	69.01	6.35	0.101
11-47261667-G-A	277	G277S	No	Yes	missense_variant	2	2	0.907	28	LOF	103.8	2.95	0.0811	98.82	2.77	0.457	40.91	5.72	0.0228	38.46	5.46	0.00172	49.56	4.38	0.0182	62.7	1.5	0.00383	79.49	1.97	0.00814
11-47261686-G-A	283	R283Q	No	Yes	missense_variant	160	160	0.497	23	Not classified	125.8	6.67	0.0045	119.6	5.66	0.0061	124.5	10.36	0.152	117.2	2.43	0.0577	103.3	3.31	0.764	87.26	4.27	0.05	79.68	9.34	0.0864
11-47261691-G-A	285	D285N	No	Yes	missense_variant	2	2	0.872	29.9	LOF	98.65	6.93	0.723	93.24	6.8	0.141	46.37	3.91	0.0213	44.06	2.95	0.00523	52.94	1.79	0.0304	66.84	1.97	0.0014	85.72	5.79	0.0702
11-47261719-C-T	294	A294V	No	Yes	missense_variant	16	16	0.543	23.7	DN	72.88	2.38	0.0002	70	1.09	<0.0001	15.68	0.42	0.00601	11.67	0.27	0.00623	6.41	0.3	0.0116	4.53	0.13	0.0014	4.05	0.11	9.92e-05
11-47261724-G-A	296	E296K	No	Yes	missense_variant	5	5	0.937	33	LOF	106.8	6.23	0.0707	88.23	8.18	0.0324	30.1	7.13	0.00364	24.59	4.77	0.00165	13.98	3.17	0.0014	14.71	2.4	0.0015	32.01	5.24	0.0014
11-47261924-G-A	298	M298I	No	Yes	missense_variant	2	2	0.841	28.2	DN	72.65	1.66	<0.0001	68.32	3.33	0.0003	24.72	4.12	0.0129	24.63	6.95	0.00284	36.53	4.36	0.0116	62.19	3.27	0.0044	74.75	3.19	0.012
11-47261933-G-C	301	E301D	Yes	No	missense_variant	0	0	0.735	22.7	DN	69.07	7.79	0.0042	75.41	11.41	0.023	11.25	1.53	0.0036	27.94	3.57	0.00363	94.02	6.66	0.272	104.5	10.48	0.621	104.2	9.05	0.647
11-47261940-C-T	304	R304W	No	Yes	missense_variant	2	2	0.702	29.5	LOF	96.48	5.76	0.308	90.05	8.53	0.102	14.95	0.82	0.00636	13.5	1.02	0.00508	24.79	2.12	0.0121	53.72	1.8	0.0015	70.99	7.43	0.0327
11-47261941-G-A	304	R304Q	No	Yes	missense_variant	16	16	0.652	32	Not classified	119.4	9.15	0.0241	92.32	6.68	0.105	68.63	12.93	0.0319	70.67	11.8	0.0102	77.71	15.48	0.0703	98.8	15.22	0.911	120.4	22.92	0.207
11-47261950-A-G	307	N307S	Yes	Yes	missense_variant	45	45	0.524	23.2	DN	66.99	12.69	0.0138	73.49	17.06	0.053	41.55	6.01	0.00508	52.46	8.31	0.00458	82.33	15.2	0.229	103.4	12.09	0.771	102.6	7.17	0.585
11-47261950-A-T	307	N307I	No	Yes	missense_variant	3	3	0.805	25.8	LOF	98.81	13.39	0.853	81.39	10.24	0.0153	43.42	6.53	0.0015	49.44	7.79	0.00119	75.6	9.27	0.00523	88.14	7.89	0.0358	99.32	9.64	0.911
11-47261953-C-G	308	P308R	No	Yes	missense_variant	2	2	0.721	21.5	DN	80.05	1.91	0.0002	75.04	4.38	0.0014	51.71	6	0.0305	51.45	8.88	0.00492	65.92	4.96	0.0359	80.98	0.97	0.0116	84.13	2.48	0.0162
11-47261965-G-A	312	S312N	No	Yes	missense_variant	3	3	0.655	24	DN	82.8	1.67	0.0002	77.4	3.85	0.0013	43.12	7.31	0.0273	46.66	9.93	0.00441	62.97	6.2	0.0153	79.61	2.69	0.0229	86.55	1.32	0.00829
11-47261991-T-A	321	Y321N	No	Yes	missense_variant	9	9	0.917	27.9	LOF	85.54	9.2	0.0246	70.48	6.96	0.0007	21.11	4.48	0.0014	17.16	3.01	0.0014	9.9	1.65	0.0014	11.23	1.15	0.0014	38.23	3.24	0.00133
11-47261997-C-T	323	R323W	No	Yes	missense_variant	4	4	0.769	25.4	LOF	89.59	6.59	0.0242	73.78	3.92	0.0001	31.74	8.13	0.00363	28.57	7.75	0.00165	49.14	16.65	0.0126	77.93	17.85	0.132	100.3	27.33	0.982
11-47262000-G-A	324	E324K	No	Yes	missense_variant	2	2	0.626	25	DN	82.53	2.47	0.0008	74.78	7.91	0.0078	35.18	7	0.0216	36.79	8.3	0.0015	49.78	5.07	0.015	68.84	6.82	0.0342	76.7	5.45	0.029
11-47262001-A-G	324	E324G	No	Yes	missense_variant	3	3	0.718	25.8	DN	83.13	3.82	0.0031	78.77	4.33	0.0023	46.82	7.4	0.0286	48.71	10.65	0.00781	64.26	4.84	0.0222	77.24	5.41	0.0418	80	3.19	0.0167
11-47262016-C-T	329	A329V	Yes	Yes	missense_variant	6	6	0.772	34	DN	71.01	5.35	0.0017	77.67	11.44	0.0298	68.75	8.41	0.014	90.44	10.2	0.141	108.9	14.54	0.462	126.2	13.01	0.0171	132.6	33.1	0.124
11-47267921-G-A	333	V333M	Yes	Yes	missense_variant	7	7	0.452	25.7	Not classified	140.6	10.6	0.0046	108.7	7.2	0.0942	132.6	21.03	0.0698	126.5	22.78	0.0969	120.6	20.62	0.189	109.1	19.17	0.476	104.8	22.69	0.739
11-47267933-A-C	337	N337H	No	Yes	missense_variant	25	25	0.79	26.9	Not classified	112.9	2.95	0.0031	87.4	4.38	0.0104	77.87	19.22	0.123	79.57	14.39	0.057	95.01	15.78	0.607	106.6	14.84	0.563	116.6	16.95	0.178
11-47267934-A-G	337	N337S	No	Yes	missense_variant	7	7	0.557	23.6	DN	80.28	3.3	0.0013	74.6	6.15	0.0037	34.52	5.43	0.0182	37.15	7.32	0.00492	60.23	3.83	0.0234	80.95	4.69	0.0257	85.38	3.17	0.0258
11-47267945-G-A	341	E341K	Yes	Yes	missense_variant	55	55	0.724	23.9	Not classified	Not tested			Not tested			58.19	23.93	0.0015	76.74	16.98	0.0381	88.23	14.75	0.206	90.49	11.81	0.27	99.04	19.45	0.936
11-47267960-A-G	346	M346V	No	Yes	missense_variant	10	10	0.944	25.6	GOF	197.1	12.38	0.0006	152.6	11.58	0.0028	232.1	44.37	0.0213	197.8	35.53	0.0238	131.7	20.74	0.118	117.5	16.67	0.214	122.4	27.92	0.244
11-47267961-T-C	346	M346T	No	Yes	missense_variant	7	7	0.981	26.6	GOF	161.4	18.93	0.0019	132.8	11.99	0.0036	205.9	33.03	0.0193	170.4	31.41	0.0331	105	15.96	0.677	94.38	15.69	0.601	111	22.03	0.443
11-47267987-G-A	355	E355K	No	Yes	missense_variant	2	2	0.953	31	LOF	102	2.96	0.269	93.51	8.26	0.214	21.71	1.65	0.00829	18.32	2.7	0.00458	19.36	3.14	0.0102	38.39	4.42	0.00602	59.62	4.81	0.0114
11-47267999-C-T	359	L359F	Yes	Yes	missense_variant	8	8	0.856	25.8	Not classified	Not tested			98.23	16.23	0.8	56	8.22	0.0159	61.1	10.39	0.0175	79.93	11	0.115	103	14.16	0.834	133.2	33.02	0.169
11-47268002-AT-A	360	I360X	No	Yes	frameshift_variant	1	1	NA	32	LOF	89.1	8.17	0.0069	77	6.6	<0.0001	24.18	1.6	0.00508	21.14	0.81	0.0141	12.14	0.93	0.00523	12.26	0.85	0.00301	13.08	1.02	0.00133
11-47268019-C-A	365	F365L	No	Yes	missense_variant	13	13	0.706	24.7	WT-like	101.4	4.13	0.54	95.51	6.12	0.238	106.3	8.68	0.585	93.21	7.74	0.019	82.94	5.38	0.198	80.21	5.66	0.0266	79.66	3.99	0.0222
11-47268263-C-T	369	R369W	No	Yes	missense_variant	3	3	0.894	29.3	LOF	102.6	4.97	0.315	84.56	4.41	0.0014	24.06	5.44	0.00279	19.95	4.33	0.0015	14.21	3.35	0.0014	32.54	4.03	0.00319	74.98	11.82	0.0359
11-47268264-G-A	369	R369Q	No	Yes	missense_variant	5	5	0.877	32	LOF	102.1	11.03	0.735	78.83	6.88	0.0086	22.1	5.07	0.0021	19	4.12	0.0015	20.81	6.43	0.0014	55.08	6.82	0.00987	93.84	14.02	0.493
11-47268309-CAT-C	385	Y385X	No	Yes	frameshift_variant	1	1	NA	33	LOF	95.5	8.83	0.268	86.53	20.02	0.16	13.38	0.64	0.00364	10.78	1.28	0.0299	7.27	0.55	0.0102	5.35	1.01	0.00508	5.56	0.77	0.00458
11-47268311-T-G	385	Y385D	No	Yes	missense_variant	2	2	0.984	29.2	LOF	91.25	6.71	0.0798	82.59	10.05	0.0405	15.48	1.79	0.00777	12.1	1.35	0.00492	7.01	0.72	0.0116	5.68	0.54	0.00143	11.28	2.33	0.00164
11-47268312-A-AT	386	V386X	No	Yes	frameshift_variant	1	1	NA	33	LOF	86.39	3.73	0.0012	74.53	11.69	0.0082	13.53	1.4	0.00363	11.1	1.19	0.0296	7.33	0.58	0.0102	5.29	0.98	0.00508	5.25	1.17	0.00495
11-47268320-G-A	388	A388T	No	Yes	missense_variant	52	52	0.657	23	Not classified	95.93	16.03	0.646	92.69	12.91	0.34	59.02	4.17	0.0237	61.73	9.16	0.00694	77.17	8.56	0.014	78.19	4.61	0.0361	79.09	2.22	0.00952
11-47268332-T-A	392	Y392N	No	Yes	missense_variant	4	4	0.967	29.3	LOF	91.41	7.78	0.114	106.8	5.21	0.0792	22.3	1.85	0.00284	20.95	7.02	0.00158	18.07	1.77	0.00492	47.25	9.15	0.00492	108.1	26.98	0.488
11-47268553-C-T	401	R401*	No	Yes	stop_gained	10	10	NA	39	LOF	94.24	11.6	0.203	81.32	8.44	0.0004	31.31	5	0.00636	22.31	6.57	0.0119	14.5	5.33	0.0014	18.82	8.72	0.00829	34.47	7.86	0.0115
11-47268578-T-C	409	M409T	No	Yes	missense_variant	2	2	0.869	24.1	Not classified	103.6	3.44	0.129	97.79	4.49	0.396	73.03	11.26	0.129	69.45	14.19	0.0476	65.65	10.48	0.0164	69.79	9.51	0.0562	70.2	5.24	0.019
11-47268596-G-A	415	R415Q	Yes	Yes	missense_variant	565	566	0.93	32	LOF	101.6	6.1	0.636	78.58	4.5	0.0024	32.98	6.32	0.00291	29.22	6.54	0.00164	27.44	6.97	0.0015	49.48	6.15	0.00636	72.88	9.96	0.022
11-47268637-C-G	429	R429G	Yes	Yes	missense_variant	8	8	0.947	29.3	LOF	Not tested			95.34	48.98	0.825	29.44	3.82	0.00284	29.78	3.79	0.00287	47.19	5.5	0.0102	94.76	8.96	0.425	84.6	4.52	0.0577
11-47268648-C-CA	435	L435X	No	Yes	frameshift_variant	14	14	NA	33	DN	61.88	14.03	0.0122	52.86	12.16	0.0045	17.05	1.49	0.00287	14.94	1.28	0.015	7.55	0.67	0.00601	5.08	0.26	0.00363	4.71	0.13	9.92e-05
11-47268651-A-T	433	K433N	No	Yes	missense_variant	1	1	0.726	24.1	DN	81.26	10.3	0.0067	73.66	18.34	0.017	56.58	19.57	0.0864	63.9	22.04	0.0273	83.73	11.49	0.146	96.86	9.43	0.365	112.3	28.3	0.565
11-47268654-G-C	434	K434N	No	Yes	missense_variant	13	13	0.764	24.4	DN	77.36	9.84	0.0193	65.62	6	0.0014	26.65	1.64	0.00458	27.65	0.76	0.0182	44.82	4.76	0.0116	82.77	5.69	0.135	94.36	4.75	0.307
11-47268658-C-G	436	P436A	No	Yes	missense_variant	2	2	0.821	23.4	DN	58.34	7.59	0.0016	49.75	7.23	0.0008	17.19	0.72	0.00391	14.48	0.69	0.014	8.16	0.34	0.00565	9.12	0.49	0.00343	23.2	0.69	0.00123
11-47268667-C-A	439	L439I	No	Yes	missense_variant	2	2	0.822	26	DN	61.75	12.55	0.0089	51.96	5.96	0.0005	15.39	0.94	0.00363	13.57	0.75	0.0134	7.49	1.14	0.006	16.53	0.99	0.00284	59.36	4.99	0.0135
11-47268671-C-G	440	S440C	Yes	Yes	missense_variant	137	138	0.657	24.2	WT-like	99.82	7.2	0.946	86.36	7.31	0.0012	113.5	17.14	0.906	115.2	11.3	0.979	115.8	13.93	0.919	118.2	7.52	0.953	123.9	17.13	0.892
11-47268679-T-A	443	W443R	Yes	No	missense_variant	0	0	0.981	32	DN	64.1	10.06	<0.0001	60.74	8.72	<0.0001	10.56	1.79	0.00364	9.43	1.93	0.00385	5.13	0.92	0.0014	3.94	0.51	0.00102	4.74	0.84	0.00156
11-47268683-A-G	444	D444G	No	Yes	missense_variant	1	1	0.872	32	DN	56.44	4.95	<0.0001	50.5	7.87	<0.0001	21.53	12.5	0.0182	18.75	6.89	0.0216	38.36	13.87	0.0306	82.73	12.68	0.119	105.1	31.08	0.824
11-47268685-G-A	445	V445M	No	Yes	missense_variant	31	31	0.565	28	WT-like	99.54	7.65	0.912	108.4	11.63	0.243	96.91	10.2	0.911	90.16	6.64	0.152	91.25	9.76	0.171	97.78	9.22	0.9	102.9	10.8	0.732
11-47268691-G-T	447	E447*	No	Yes	stop_gained	5	5	0.693	31	Not classified	87.55	16.04	0.219	95.12	16.73	0.6	62.79	3.99	0.0284	65.75	5.63	0.0222	77.85	11.96	0.198	97.02	8.19	0.297	103.9	5.63	0.0393
11-47268692-A-G	447	E447G	No	Yes	missense_variant	3	3	0.693	31	Not classified	81.89	11.47	0.0509	89.14	13.27	0.2	62.79	3.99	0.013	65.75	5.63	0.0182	77.85	11.96	0.0299	97.02	8.19	0.849	103.9	5.63	0.199

## Sheet: STX2_header
Supplementary Table 2 - Variant mask definitions
Mask	Description of group of variants aggregated for burden testing
Defintion	Criteria for selection of variants

## Sheet: STX2
Mask	Definition
Dominant negative	Any characterised variant which inhibited WT activity by >15% on average in co-expression assay and was significantly different than normalised EV+WT condition (P<0.05 one sample T-Test)
Loss of Function	Any characterised variant which impaired basal activity in transactivation assay by >50% on average and was significantly different than untreated WT condition (FDR<0.05) and was not classified as dominant negative
Gain of Function	Any characterised variant which increased basal activity by >50% on average and was significantly different than untreated WT condition (FDR<0.05)
Wild-type like	Any characterised variant which altered basal activity by <20% on average compared to an untreated WT condition, for the purpose of association testing one variant F365L was excluded as it was only present in participants also carrying a DN variant K434N
Not classified	Variants with more minor functional consequences which were not classified by any of the definitions above
Protein truncating variants	Protein truncating variants deemed to be high confidence loss of function by LOFTEE and not included in other masks, MAF<0.1%
Synonymous variants	Synonymous variants anywhere in NR1H3, MAF<0.1%

## Sheet: STX3_header
Supplementary Table 3 - Summary statistics for hypothesis testing examining effects of LXRalpha mutations on co-receptor association
Contrast	Comparison
[Agonist]	Concentration of LXRalpha agonist to which statistics refer
Adj. P-value	Two-sided P-value for named co-activator association from Post-hoc Dunnett's test, adjusting for multiple testing
Co-factor	Co-factor for which p-value refers, co-activator - SRC1, Co-repressor - NCoR

## Sheet: STX3
contrast	[Agonist]	Adj. P-Value	Co-Factor
DN - WT	0	0.992806	NCoR - Co-repressor
DN - WT	1	NA	NCoR - Co-repressor
DN - WT	10	0.992016	NCoR - Co-repressor
DN - WT	100	0.92955	NCoR - Co-repressor
DN - WT	1000	0.29801	NCoR - Co-repressor
DN - WT	10000	0.22551	NCoR - Co-repressor
DN - WT	0	0.13087	SRC1 - Co-activator
DN - WT	0.1	NA	SRC1 - Co-activator
DN - WT	1	0.0404635	SRC1 - Co-activator
DN - WT	10	0.022119	SRC1 - Co-activator
DN - WT	100	0.0348475	SRC1 - Co-activator
DN - WT	1000	0.156646	SRC1 - Co-activator
GOF - WT	0	0.0004048	NCoR - Co-repressor
GOF - WT	1	0.0079207	NCoR - Co-repressor
GOF - WT	10	0.0444616	NCoR - Co-repressor
GOF - WT	100	0.0131251	NCoR - Co-repressor
GOF - WT	1000	0.0323688	NCoR - Co-repressor
GOF - WT	10000	0.695207	NCoR - Co-repressor
GOF - WT	0	0.217012	SRC1 - Co-activator
GOF - WT	0.1	0.955816	SRC1 - Co-activator
GOF - WT	1	0.718879	SRC1 - Co-activator
GOF - WT	10	0.858963	SRC1 - Co-activator
GOF - WT	100	0.974005	SRC1 - Co-activator
GOF - WT	1000	0.776632	SRC1 - Co-activator
LOF - WT	0	0.0154796	NCoR - Co-repressor
LOF - WT	1	0.00421618	NCoR - Co-repressor
LOF - WT	10	0.0170702	NCoR - Co-repressor
LOF - WT	100	0.0358954	NCoR - Co-repressor
LOF - WT	1000	0.512537	NCoR - Co-repressor
LOF - WT	10000	0.97707	NCoR - Co-repressor
LOF - WT	0	0.0206716	SRC1 - Co-activator
LOF - WT	0.1	0.00159415	SRC1 - Co-activator
LOF - WT	1	0.00627446	SRC1 - Co-activator
LOF - WT	10	0.00174309	SRC1 - Co-activator
LOF - WT	100	0.000964566	SRC1 - Co-activator
LOF - WT	1000	0.00333448	SRC1 - Co-activator

## Sheet: STX4_header
Supplementary Table 4 - Phenotype definitions used in primary analyses
Phenotype	Phenotype name
UKBB Showcase Fields	UKBB showcase fields from which data was derived for phenotype preparation
Phenotype processing	Any additional processing used to derive and clean phenotype file

## Sheet: STX4
Phenotype	UKBB Showcase Fields	Phenotype processing
BMI	21001	Nil
Serum alanine aminotransferase (ALT)	30620	Log2 transformed, >5 standard deviations from the mean excluded, If first instance was missing, used second instance
Serum total bilirubin	30840	Log2 transformed, >5 standard deviations from the mean excluded, If first instance was missing, used second instance
Serum alkaline phosphatase (ALP)	30610	Log2 transformed, >5 standard deviations from the mean excluded, If first instance was missing, used second instance
Serum HDL cholesterol	30760, 6153, 6177	>5 standard deviations from the mean excluded, adjusted for cholesterol, blood pressure and diabetes medication use (fields 6153 and 6177). If first instance was missing, used second instance and accompanying medication use information.
Serum aspartate aminotransferase (AST)	30650	Log2 transformed, >5 standard deviations from the mean excluded, If first instance was missing, used second instance
Waist hip ratio adjusted for BMI	48, 49, 21001	>4 standard deviations from the mean excluded following initial calculation and prior to adjusting with BMI (field 21001). Paired BMI and WHR data from subsequent visits were used, if missing for a given instance.
Random serum glucose	30740, 6153, 6177	>5 standard deviations from the mean excluded, adjusted for cholesterol, blood pressure and diabetes medication use (fields 6153 and 6177). If first instance was missing, used second instance and accompanying medication use information.
Serum Apolipoprotein-A1 (ApoA1)	30630, 6153, 6177	>5 standard deviations from the mean excluded, adjusted for cholesterol, blood pressure and diabetes medication use (fields 6153 and 6177). If first instance was missing, used second instance and accompanying medication use information.
Serum Lipoprotein(a) (LP(a))	30790, 6153, 6177	Log2 transformed, >5 standard deviations from the mean excluded, adjusted for cholesterol, blood pressure and diabetes medication use (fields 6153 and 6177). If first instance was missing, used second instance and accompanying medication use information.
Serum Gammaglutamyl transferase (GGT)	30730	Log2 transformed, >5 standard deviations from the mean excluded, If first instance was missing, used second instance
Serum LDL Cholesterol	30780, 6153, 6177	>5 standard deviations from the mean excluded, adjusted for cholesterol, blood pressure and diabetes medication use (fields 6153 and 6177). If first instance was missing, used second instance and accompanying medication use information.
HbA1c	30750, 6153, 6177	>5 standard deviations from the mean excluded, adjusted for cholesterol, blood pressure and diabetes medication use (fields 6153 and 6177). If first instance was missing, used second instance and accompanying medication use information.
Serum triglycerides	30870, 6153, 6177	>5 standard deviations from the mean excluded, adjusted for cholesterol, blood pressure and diabetes medication use (fields 6153 and 6177). If first instance was missing, used second instance and accompanying medication use information.
Serum Apolipoprotein-B (ApoB)	30640	>5 standard deviations from the mean excluded, adjusted for cholesterol, blood pressure and diabetes medication use (fields 6153 and 6177). If first instance was missing, used second instance and accompanying medication use information.
Type 2 Diabetes (T2D)	4041, 10844, 2443, 6177, 6153, 20002, 20003, 41202, 41204, 40001, 40002	We classified participants as being likely to have prevalent diabetes if they reported at either the touchscreen or nurse interview to a) have diabetes of any type other than gestational diabetes only, b) take diabetes medication, or c) had evidence from hospital episode statistics (HES) or death records data of ICD10 codes E10-E14 with a date earlier than their UKBB recruitment (65). Among those…

## Sheet: STX5_header
Supplementary Table 5 - Phenotype definitions used to examine effect of damaging mutations in LXRalpha on liver disease
Phenotype	Phenotype name
UKBB Showcase Fields	UKBB showcase fields from which data was derived for phenotype preparation
Diagnostic codes	ICD10, OPCS4 and recorded self-reported conditions used to derive phenptype
Phenotype processing	Any additional processing used to derive and clean phenotype file

## Sheet: STX5
Phenotype	UKBB Showcase fields	Diagnostic codes	Phenotype processing
Any liver disease case	40001, 40002, 41270, 41204, 20002, 41272	ICD 10 Codes: "K70","K71", "K72", "K73", "K74", "K75", "K76", "K77", "I81", "I85", "I98.2", "I98.3", "I86.4", "T86.4", "Z94.4", "C22.0" OPCS4 Codes: "G10", "G144", "J01" Self report:"alcoholic liver disease", "alcoholic cirrhosis", "liver failure/cirrhosis", "esophageal varices"	Anyone with a qualifying code/self-reported condition were defined as a case
Alcoholic liver disease case	40001, 40002, 41270, 41204, 20002	ICD 10 Codes: "K70" Self report:"alcoholic liver disease", "alcoholic cirrhosis"	Anyone with a qualifying code/self-reported condition were defined as a case
NAFLD case	40001, 40002, 41270, 41204	ICD 10 Codes:"K75.8", "K76.0"	Anyone with a qualifying code/self-reported condition who did not meet alcohol related liver disease case definition were defined as a case
Ascites presumed due to liver disease	40001, 40002, 41270, 41204	ICD10: "R18", "C16", "C17", "C18", "C20", "I42", "I50"	Anyone with R18 without another of the cited codes (an explanation for ascites other than liver disease)
Liver disease control	40001, 40002, 41270, 41204, 20002, 30620		Not a case for any of the liver diseases as above, no ascites unless clear non-liver related explanation, normal ALT (see ST3)
Liver Fat	24352, 22436	Not applicable	FR-PDFF (24352) was used where available, if this was not available 10P-PDFF (22436) was used. If no data was available for instance 2, instance 3 was used. The values were Log2 transformed, >5 standard deviations from the mean excluded. The method (FR-PDFF or 10P-PDFF) was used as a covariate in the model
Raised alanine aminotransferase (ALT)	30620	Not applicable	If ALT>33 Male, >25 females - as per American College of Gastroenterology Guidelines [PMID: 27995906]
Case definitions are based in part on Verweij et al., NEJM. 2022, with some modifications.

[truncated: 32 more sheets: STX6_header, STX6, STX7_header, STX7, STX8_header, STX8, STX9_header, STX9, STX10_header, STX10, STX11_header, STX11, STX12_header, STX12, STX13_header, STX13, STX14_header, STX14, STX15_header, STX15 …]
