# Supplementary material for: Damaging mutations in liver X receptor-α are hepatotoxic and implicate cholesterol sensing in liver health
Source: Nat Metab. 2024 Sep 25;6(10):1922–38. doi: 10.1038/s42255-024-01126-4 (PMC11496107; doi:10.1038/s42255-024-01126-4)
Supplement: Supplementary file 4 — Normalized mutant activity data from luciferase assays statistical source data. [file 42255_2024_1126_MOESM4_ESM.xlsx]

## Sheet: 1a
Mutant	[Agonist]	Batch	Replicate	Value
E447*	0	1	1	16.94
E447*	1	1	1	20.92
E447*	10	1	1	54.32
E447*	100	1	1	100.91
E447*	1000	1	1	117.55
E447G	0	1	1	14.94
E447G	1	1	1	18.83
E447G	10	1	1	49.39
E447G	100	1	1	93.71
E447G	1000	1	1	108.03
I341X	0	1	1	5.74
I341X	1	1	1	5.47
I341X	10	1	1	6.11
I341X	100	1	1	6.42
I341X	1000	1	1	6.47
I360X	0	1	1	5.7
I360X	1	1	1	5.74
I360X	10	1	1	7.21
I360X	100	1	1	11.54
I360X	1000	1	1	13.97
K434N	0	1	1	5.85
K434N	1	1	1	6.97
K434N	10	1	1	25.89
K434N	100	1	1	68.09
K434N	1000	1	1	89.6
L435X	0	1	1	3.77
L435X	1	1	1	3.74
L435X	10	1	1	3.96
L435X	100	1	1	4.43
L435X	1000	1	1	4.57
L439I	0	1	1	3.49
L439I	1	1	1	3.55
L439I	10	1	1	4.32
L439I	100	1	1	15.16
L439I	1000	1	1	55.81
P436A	0	1	1	3.64
P436A	1	1	1	3.6
P436A	10	1	1	4.52
P436A	100	1	1	8.43
P436A	1000	1	1	23.21
Q375*	0	1	1	5.24
Q375*	1	1	1	5.46
Q375*	10	1	1	5.77
Q375*	100	1	1	6.6
Q375*	1000	1	1	7.14
R401*	0	1	1	8.06901
R401*	1	1	1	7.6578
R401*	10	1	1	10.8807
R401*	100	1	1	24.9509
R401*	1000	1	1	42.7852
V445M	0	1	1	23.63
V445M	1	1	1	25.49
V445M	10	1	1	54.6
V445M	100	1	1	92.84
V445M	1000	1	1	114.41
WT	0	1	1	21.62
WT	0	1	2	22.05
WT	0	1	3	20.11
WT	0	1	4	23.27
WT	0	2	5	34.0024
E447*	0	1	2	14.66
E447*	1	1	2	17.46
E447*	10	1	2	45.18
E447*	100	1	2	84.23
E447*	1000	1	2	113.12
E447G	0	1	2	13.48
E447G	1	1	2	15.61
E447G	10	1	2	40.64
E447G	100	1	2	78.52
E447G	1000	1	2	100.47
I341X	0	1	2	6.19
I341X	1	1	2	6.2
I341X	10	1	2	6.44
I341X	100	1	2	7.08
I341X	1000	1	2	6.81
I360X	0	1	2	5.15
I360X	1	1	2	5.61
I360X	10	1	2	6.2
I360X	100	1	2	10.3
I360X	1000	1	2	12.06
K434N	0	1	2	6.18
K434N	1	1	2	7.38
K434N	10	1	2	23.98
K434N	100	1	2	75.36
K434N	1000	1	2	95.19
L435X	0	1	2	4
L435X	1	1	2	4.3
L435X	10	1	2	4.41
L435X	100	1	2	4.65
L435X	1000	1	2	4.75
L439I	0	1	2	3.54
L439I	1	1	2	3.73
L439I	10	1	2	4.35
L439I	100	1	2	13.41
L439I	1000	1	2	59.14
P436A	0	1	2	3.92
P436A	1	1	2	3.96
P436A	10	1	2	4.37
P436A	100	1	2	7.77
P436A	1000	1	2	23.88
Q375*	0	1	2	4.64
Q375*	1	1	2	4.97
Q375*	10	1	2	5.05
Q375*	100	1	2	6.21
Q375*	1000	1	2	6.16
R401*	0	1	2	6.23503
R401*	1	1	2	5.63887
R401*	10	1	2	6.94646
R401*	100	1	2	13.8447
R401*	1000	1	2	33.4643
V445M	0	1	2	20.12
V445M	1	1	2	22.05
V445M	10	1	2	45.01
V445M	100	1	2	76.82
V445M	1000	1	2	93.02
WT	0	2	6	33.01
WT	0	2	7	35.53
WT	0	3	8	28.55
WT	0	3	9	25.64
WT	0	3	10	27.46
E447*	0	1	3	14.37
E447*	1	1	3	18.69
E447*	10	1	3	47.27
E447*	100	1	3	88.45
E447*	1000	1	3	109.75
E447G	0	1	3	13.04
E447G	1	1	3	16.41
E447G	10	1	3	42.1
E447G	100	1	3	86.76
E447G	1000	1	3	109.35
I341X	0	1	3	5.51
I341X	1	1	3	5.74
I341X	10	1	3	5.94
I341X	100	1	3	6.77
I341X	1000	1	3	6.92
I360X	0	1	3	5.33
I360X	1	1	3	5.56
I360X	10	1	3	6.22
I360X	100	1	3	11.04
I360X	1000	1	3	13.94
K434N	0	1	3	5.85
K434N	1	1	3	7.4
K434N	10	1	3	25.41
K434N	100	1	3	77.38
K434N	1000	1	3	100.6
L435X	0	1	3	3.36
L435X	1	1	3	3.7
L435X	10	1	3	3.71
L435X	100	1	3	4.19
L435X	1000	1	3	4.82
L439I	0	1	3	3.27
L439I	1	1	3	3.66
L439I	10	1	3	4.21
L439I	100	1	3	15.09
L439I	1000	1	3	66.49
P436A	0	1	3	3.66
P436A	1	1	3	3.82
P436A	10	1	3	4.16
P436A	100	1	3	7.64
P436A	1000	1	3	22.51
Q375*	0	1	3	4.76
Q375*	1	1	3	4.96
Q375*	10	1	3	5.08
Q375*	100	1	3	6.3
Q375*	1000	1	3	7.2
R401*	0	1	3	6.13663
R401*	1	1	3	4.23684
R401*	10	1	3	5.36557
R401*	100	1	3	10.4203
R401*	1000	1	3	27.1599
V445M	0	1	3	19.52
V445M	1	1	3	23.31
V445M	10	1	3	46.3
V445M	100	1	3	86.01
V445M	1000	1	3	101.15
WT	0	3	11	24.05
WT	0	4	12	23.89
WT	0	4	13	25.4
WT	0	4	14	22.46
WT	0	5	15	23.97
E447*	0	1	4	14.91
E447*	1	1	4	19.81
E447*	10	1	4	37.9
E447*	100	1	4	81.12
E447*	1000	1	4	94.95
E447G	0	1	4	13.2
E447G	1	1	4	18.04
E447G	10	1	4	33.85
E447G	100	1	4	79.27
E447G	1000	1	4	97.86
I341X	0	1	4	5.18
I341X	1	1	4	5.4
I341X	10	1	4	5.83
I341X	100	1	4	6.38
I341X	1000	1	4	6.55
I360X	0	1	4	4.87
I360X	1	1	4	5.24
I360X	10	1	4	6.25
I360X	100	1	4	9.88
I360X	1000	1	4	12.33
K434N	0	1	4	5.32
K434N	1	1	4	7.22
K434N	10	1	4	20.29
K434N	100	1	4	67.73
K434N	1000	1	4	92.03
L439I	0	1	4	3.1
L439I	1	1	4	3.28
L439I	10	1	4	3.08
L439I	100	1	4	13.96
L439I	1000	1	4	56
WT	0	5	16	27.45
WT	0	5	17	29.38
WT	0	5	18	29.5
WT	0	6	19	29.4
WT	0	6	20	31.35
D444G	0	2	5	12.2911
D444G	1	2	5	6.55035
D444G	10	2	5	26.3705
D444G	100	2	5	86.2443
D444G	1000	2	5	136.107
E441X	0	2	5	5.54869
E441X	1	2	5	6.29555
E441X	10	2	5	6.10473
E441X	100	2	5	6.88816
E441X	1000	2	5	7.55225
K433N	0	2	5	27.0051
K433N	1	2	5	21.1898
K433N	10	2	5	54.1578
K433N	100	2	5	92.8833
K433N	1000	2	5	139.266
V386X	0	2	5	5.17883
V386X	1	2	5	4.99244
V386X	10	2	5	5.40186
V386X	100	2	5	5.95685
V386X	1000	2	5	6.23955
V420X	0	2	5	4.77638
V420X	1	2	5	5.32502
V420X	10	2	5	5.13732
V420X	100	2	5	5.89705
V420X	1000	2	5	7.46055
WT	0	6	21	33
WT	0	7	22	39.7
WT	0	7	23	28.5
WT	0	7	24	25.45
WT	0	7	25	28.03
Y385X	0	2	5	4.63751
Y385X	1	2	5	4.98861
Y385X	10	2	5	5.33693
Y385X	100	2	5	5.98882
Y385X	1000	2	5	6.20405
D444G	0	2	6	4.8
D444G	1	2	6	11.13
D444G	10	2	6	35.08
D444G	100	2	6	81.88
D444G	1000	2	6	85.24
E441X	0	2	6	3.62
E441X	1	2	6	3.82
E441X	10	2	6	3.88
E441X	100	2	6	4.03
E441X	1000	2	6	4.17
K433N	0	2	6	14.68
K433N	1	2	6	37.33
K433N	10	2	6	65.28
K433N	100	2	6	97.95
K433N	1000	2	6	98.75
V386X	0	2	6	4.35
V386X	1	2	6	4.85
V386X	10	2	6	4.78
V386X	100	2	6	4.71
V386X	1000	2	6	4.98
V420X	0	2	6	2.85
V420X	1	2	6	3.04
V420X	10	2	6	3.25
V420X	100	2	6	3.52
V420X	1000	2	6	3.95
WT	1	1	1	28.31
WT	1	1	2	22.5
WT	1	1	3	25.73
WT	1	1	4	28.24
WT	1	2	5	33.7122
Y385X	0	2	6	4.75
Y385X	1	2	6	4.59
Y385X	10	2	6	4.67
Y385X	100	2	6	4.9
Y385X	1000	2	6	4.76
D444G	0	2	7	4.99
D444G	1	2	7	5.82
D444G	10	2	7	16.34
D444G	100	2	7	63.89
D444G	1000	2	7	83.07
E441X	0	2	7	3.84
E441X	1	2	7	3.91
E441X	10	2	7	4.24
E441X	100	2	7	4.06
E441X	1000	2	7	3.97
K433N	0	2	7	16.33
K433N	1	2	7	21.58
K433N	10	2	7	50.33
K433N	100	2	7	80.79
K433N	1000	2	7	87.23
V386X	0	2	7	4.35
V386X	1	2	7	4.07
V386X	10	2	7	4.67
V386X	100	2	7	4.16
V386X	1000	2	7	3.98
V420X	0	2	7	3.05
V420X	1	2	7	3.22
V420X	10	2	7	3.35
V420X	100	2	7	3.24
V420X	1000	2	7	3.75
WT	1	2	6	51.12
WT	1	2	7	40.51
WT	1	3	8	36.96
WT	1	3	9	30.97
WT	1	3	10	31.77
Y385X	0	2	7	4.33
Y385X	1	2	7	3.93
Y385X	10	2	7	4.73
Y385X	100	2	7	4.11
Y385X	1000	2	7	5.15
E259K	0	3	8	7.26
E259K	1	3	8	7.11
E259K	10	3	8	16.78
E259K	100	3	8	41.19
E259K	1000	3	8	60.51
E296K	0	3	8	9.92
E296K	1	3	8	9.7
E296K	10	3	8	10.82
E296K	100	3	8	15.11
E296K	1000	3	8	37.58
H256R	0	3	8	6.64
H256R	1	3	8	6.98
H256R	10	3	8	11.68
H256R	100	3	8	34.09
H256R	1000	3	8	63.13
M346V	0	3	8	67.24
M346V	1	3	8	65.23
M346V	10	3	8	79.76
M346V	100	3	8	109.8
M346V	1000	3	8	116.81
M436T	0	3	8	56.06
M436T	1	3	8	58.65
M436T	10	3	8	68.82
M436T	100	3	8	85.2
M436T	1000	3	8	115.42
N307I	0	3	8	13.94
N307I	1	3	8	19.87
N307I	10	3	8	53.77
N307I	100	3	8	86.16
N307I	1000	3	8	110.26
N337H	0	3	8	27.26
N337H	1	3	8	30.78
N337H	10	3	8	69.41
N337H	100	3	8	102.6
N337H	1000	3	8	127.29
P329L	0	3	8	7.73
P329L	1	3	8	9.67
P329L	10	3	8	39.31
P329L	100	3	8	78.52
P329L	1000	3	8	110.51
R227C	0	3	8	12.92
R227C	1	3	8	15.82
R227C	10	3	8	39.09
R227C	100	3	8	68.26
R227C	1000	3	8	92.21
R227H	0	3	8	20.64
R227H	1	3	8	23.21
R227H	10	3	8	53.06
R227H	100	3	8	88.13
R227H	1000	3	8	111.93
R304Q	0	3	8	21.97
R304Q	1	3	8	28.06
R304Q	10	3	8	59.83
R304Q	100	3	8	102.94
R304Q	1000	3	8	147.4
R323W	0	3	8	11.06
R323W	1	3	8	12.3
R323W	10	3	8	44.1
R323W	100	3	8	85.32
R323W	1000	3	8	131.74
R369Q	0	3	8	7.42
R369Q	1	3	8	7.79
R369Q	10	3	8	18.05
R369Q	100	3	8	54.82
R369Q	1000	3	8	112.92
R369W	0	3	8	7.94
R369W	1	3	8	8.22
R369W	10	3	8	11.12
R369W	100	3	8	32.23
R369W	1000	3	8	88.38
R415Q	0	3	8	10.82
R415Q	1	3	8	12.02
R415Q	10	3	8	22.65
R415Q	100	3	8	49.72
R415Q	1000	3	8	81.27
T236M	0	3	8	9.15
T236M	1	3	8	11.96
T236M	10	3	8	46.2
T236M	100	3	8	97.22
T236M	1000	3	8	124.91
V333M	0	3	8	41.72
V333M	1	3	8	48.3
V333M	10	3	8	85.35
V333M	100	3	8	118.6
V333M	1000	3	8	122.16
WT	1	3	11	30.5
WT	1	4	12	32.26
WT	1	4	13	28.25
WT	1	4	14	31.36
WT	1	5	15	29.84
Y321N	0	3	8	7.35
Y321N	1	3	8	7.05
Y321N	10	3	8	7.45
Y321N	100	3	8	11.53
Y321N	1000	3	8	37.45
E259K	0	3	9	4.71
E259K	1	3	9	5.09
E259K	10	3	9	12.59
E259K	100	3	9	33.02
E259K	1000	3	9	50.23
E296K	0	3	9	6.62
E296K	1	3	9	6.76
E296K	10	3	9	7.08
E296K	100	3	9	11.48
E296K	1000	3	9	26.96
H256R	0	3	9	4.33
H256R	1	3	9	4.68
H256R	10	3	9	7.96
H256R	100	3	9	30.53
H256R	1000	3	9	57.11
M346V	0	3	9	52.78
M346V	1	3	9	58.11
M346V	10	3	9	72.78
M346V	100	3	9	93.68
M346V	1000	3	9	109.72
M436T	0	3	9	45.52
M436T	1	3	9	44.85
M436T	10	3	9	51.96
M436T	100	3	9	68.5
M436T	1000	3	9	83.64
N307I	0	3	9	9.95
N307I	1	3	9	14.43
N307I	10	3	9	44.58
N307I	100	3	9	69.82
N307I	1000	3	9	88.26
N337H	0	3	9	17.21
N337H	1	3	9	22.42
N337H	10	3	9	52.08
N337H	100	3	9	83.9
N337H	1000	3	9	98.1
P329L	0	3	9	5.33
P329L	1	3	9	6.79
P329L	10	3	9	27.49
P329L	100	3	9	59.54
P329L	1000	3	9	83.4
R227C	0	3	9	9.25
R227C	1	3	9	11.01
R227C	10	3	9	29.16
R227C	100	3	9	55.83
R227C	1000	3	9	75.06
R227H	0	3	9	14.49
R227H	1	3	9	16.83
R227H	10	3	9	45.29
R227H	100	3	9	74.77
R227H	1000	3	9	93.3
R304Q	0	3	9	15.11
R304Q	1	3	9	21.17
R304Q	10	3	9	41.28
R304Q	100	3	9	74.5
R304Q	1000	3	9	94.56
R323W	0	3	9	7.08
R323W	1	3	9	7.73
R323W	10	3	9	25.29
R323W	100	3	9	52.46
R323W	1000	3	9	70.49
R369Q	0	3	9	4.77
R369Q	1	3	9	5.15
R369Q	10	3	9	11.86
R369Q	100	3	9	45.29
R369Q	1000	3	9	81.94
R369W	0	3	9	5.44
R369W	1	3	9	5.59
R369W	10	3	9	7.55
R369W	100	3	9	26.79
R369W	1000	3	9	64.46
R415Q	0	3	9	7.52
R415Q	1	3	9	7.87
R415Q	10	3	9	15.11
R415Q	100	3	9	40.49
R415Q	1000	3	9	63.35
T236M	0	3	9	6.03
T236M	1	3	9	8.14
T236M	10	3	9	37.7
T236M	100	3	9	72.51
T236M	1000	3	9	100.56
V333M	0	3	9	29.98
V333M	1	3	9	34.22
V333M	10	3	9	63.38
V333M	100	3	9	80.59
V333M	1000	3	9	85.45
WT	1	5	16	29.08
WT	1	5	17	36.99
WT	1	5	18	34.09
WT	1	6	19	33.8
WT	1	6	20	38.55
Y321N	0	3	9	4.92
Y321N	1	3	9	5.09
Y321N	10	3	9	5.21
Y321N	100	3	9	9.51
Y321N	1000	3	9	36.89
E259K	0	3	10	5.99
E259K	1	3	10	6.12
E259K	10	3	10	12.06
E259K	100	3	10	41.29
E259K	1000	3	10	56.04
E296K	0	3	10	6.09
E296K	1	3	10	6.61
E296K	10	3	10	6.72
E296K	100	3	10	11.05
E296K	1000	3	10	28.16
H256R	0	3	10	4.59
H256R	1	3	10	4.85
H256R	10	3	10	7.18
H256R	100	3	10	34.08
H256R	1000	3	10	65.77
M346V	0	3	10	50.39
M346V	1	3	10	53.92
M346V	10	3	10	68.85
M346V	100	3	10	91.86
M346V	1000	3	10	100.1
M436T	0	3	10	50.26
M436T	1	3	10	50.16
M436T	10	3	10	59.54
M436T	100	3	10	80.52
M436T	1000	3	10	107.78
N307I	0	3	10	11.2
N307I	1	3	10	15.02
N307I	10	3	10	43.7
N307I	100	3	10	81.72
N307I	1000	3	10	103.66
N337H	0	3	10	16.1
N337H	1	3	10	21.4
N337H	10	3	10	47.85
N337H	100	3	10	83.84
N337H	1000	3	10	106.79
P329L	0	3	10	5.08
P329L	1	3	10	5.78
P329L	10	3	10	20.62
P329L	100	3	10	58.92
P329L	1000	3	10	95.59
R227C	0	3	10	10.32
R227C	1	3	10	11.85
R227C	10	3	10	27.88
R227C	100	3	10	60.22
R227C	1000	3	10	82.37
R227H	0	3	10	14.39
R227H	1	3	10	16.75
R227H	10	3	10	36.36
R227H	100	3	10	70.9
R227H	1000	3	10	83.38
R304Q	0	3	10	15.4
R304Q	1	3	10	19.14
R304Q	10	3	10	38.95
R304Q	100	3	10	78.86
R304Q	1000	3	10	110.35
R323W	0	3	10	6.28
R323W	1	3	10	6.77
R323W	10	3	10	20.98
R323W	100	3	10	59.57
R323W	1000	3	10	86.07
R369Q	0	3	10	4.69
R369Q	1	3	10	5.01
R369Q	10	3	10	8.84
R369Q	100	3	10	42.56
R369Q	1000	3	10	84.85
R369W	0	3	10	4.88
R369W	1	3	10	5.13
R369W	10	3	10	6.48
R369W	100	3	10	25.1
R369W	1000	3	10	65.64
R415Q	0	3	10	7.24
R415Q	1	3	10	7.62
R415Q	10	3	10	12.89
R415Q	100	3	10	38.43
R415Q	1000	3	10	65.2
T236M	0	3	10	5.84
T236M	1	3	10	7.91
T236M	10	3	10	24.61
T236M	100	3	10	62.84
T236M	1000	3	10	80.91
V333M	0	3	10	30.96
V333M	1	3	10	35.35
V333M	10	3	10	61.07
V333M	100	3	10	86.83
V333M	1000	3	10	84.98
WT	1	6	21	37.65
WT	1	7	22	40.1
WT	1	7	23	41.35
WT	1	7	24	35.87
WT	1	7	25	39.06
Y321N	0	3	10	5.06
Y321N	1	3	10	5.03
Y321N	10	3	10	5.71
Y321N	100	3	10	9.7
Y321N	1000	3	10	42.95
E259K	0	3	11	5.05
E259K	1	3	11	5.55
E259K	10	3	11	10
E259K	100	3	11	32.27
E259K	1000	3	11	50.44
E296K	0	3	11	9.19
E296K	1	3	11	8.94
E296K	10	3	11	9.19
E296K	100	3	11	14.8
E296K	1000	3	11	35.33
H256R	0	3	11	4.67
H256R	1	3	11	4.89
H256R	10	3	11	6.85
H256R	100	3	11	27.73
H256R	1000	3	11	54.98
M346V	0	3	11	74.92
M346V	1	3	11	80.25
M346V	10	3	11	97.2
M346V	100	3	11	123.4
M346V	1000	3	11	163.02
M436T	0	3	11	65.79
M436T	1	3	11	68.22
M436T	10	3	11	73.61
M436T	100	3	11	102.24
M436T	1000	3	11	137.04
N307I	0	3	11	10.81
N307I	1	3	11	15.05
N307I	10	3	11	40.81
N307I	100	3	11	76.51
N307I	1000	3	11	95.11
N337H	0	3	11	21.74
N337H	1	3	11	29
N337H	10	3	11	60.47
N337H	100	3	11	109.81
N337H	1000	3	11	134.17
P329L	0	3	11	5.79
P329L	1	3	11	7.13
P329L	10	3	11	22.34
P329L	100	3	11	66.32
P329L	1000	3	11	87.51
R227C	0	3	11	9.66
R227C	1	3	11	12.12
R227C	10	3	11	28.44
R227C	100	3	11	61.71
R227C	1000	3	11	86.01
R227H	0	3	11	20.69
R227H	1	3	11	25.02
R227H	10	3	11	54.17
R227H	100	3	11	100.09
R227H	1000	3	11	145.26
R304Q	0	3	11	20.06
R304Q	1	3	11	23.64
R304Q	10	3	11	47.91
R304Q	100	3	11	95.92
R304Q	1000	3	11	129.28
R323W	0	3	11	9.13
R323W	1	3	11	10.4
R323W	10	3	11	28.5
R323W	100	3	11	80.47
R323W	1000	3	11	113.02
R369Q	0	3	11	6.48
R369Q	1	3	11	6.79
R369Q	10	3	11	11.59
R369Q	100	3	11	53.68
R369Q	1000	3	11	95.64
R369W	0	3	11	7.17
R369W	1	3	11	7.04
R369W	10	3	11	9.22
R369W	100	3	11	31.87
R369W	1000	3	11	81.43
R415Q	0	3	11	9.28
R415Q	1	3	11	10.53
R415Q	10	3	11	15.73
R415Q	100	3	11	47.76
R415Q	1000	3	11	81.68
T236M	0	3	11	8.85
T236M	1	3	11	11.74
T236M	10	3	11	38.16
T236M	100	3	11	91.4
T236M	1000	3	11	123.36
V333M	0	3	11	37.45
V333M	1	3	11	46.82
V333M	10	3	11	81.9
V333M	100	3	11	103.08
V333M	1000	3	11	126.6
WT	10	1	1	55.67
WT	10	1	2	50.16
WT	10	1	3	48.7
WT	10	1	4	58.68
WT	10	2	5	60.2255
Y321N	0	3	11	4.98
Y321N	1	3	11	5.17
Y321N	10	3	11	5.58
Y321N	100	3	11	9.31
Y321N	1000	3	11	35.64
A294V	0	4	12	3.77
A294V	1	4	12	3.48
A294V	10	4	12	3.89
A294V	100	4	12	4.09
A294V	1000	4	12	3.96
A388T	0	4	12	15.22
A388T	1	4	12	21.71
A388T	10	4	12	49.34
A388T	100	4	12	72.24
A388T	1000	4	12	79.94
D285N	0	4	12	11.12
D285N	1	4	12	14.24
D285N	10	4	12	31.61
D285N	100	4	12	58.18
D285N	1000	4	12	80.25
E324G	0	4	12	12.77
E324G	1	4	12	18.25
E324G	10	4	12	40.25
E324G	100	4	12	70.48
E324G	1000	4	12	82.12
E324K	0	4	12	9.7
E324K	1	4	12	13.39
E324K	10	4	12	30.63
E324K	100	4	12	65.27
E324K	1000	4	12	81.74
E355K	0	4	12	5.39
E355K	1	4	12	6.54
E355K	10	4	12	13.32
E355K	100	4	12	38.37
E355K	1000	4	12	64.55
F365L	0	4	12	25.4
F365L	1	4	12	30.6
F365L	10	4	12	45.67
F365L	100	4	12	71.05
F365L	1000	4	12	80.7
G277S	0	4	12	10.22
G277S	1	4	12	13.29
G277S	10	4	12	31.69
G277S	100	4	12	56.85
G277S	1000	4	12	78.83
L217P	0	4	12	4.54
L217P	1	4	12	4.32
L217P	10	4	12	5.2
L217P	100	4	12	5.28
L217P	1000	4	12	5.21
M298I	0	4	12	6.4
M298I	1	4	12	9.8
M298I	10	4	12	22.89
M298I	100	4	12	55.5
M298I	1000	4	12	72.69
M409T	0	4	12	19.8
M409T	1	4	12	26.23
M409T	10	4	12	45.08
M409T	100	4	12	69.86
M409T	1000	4	12	75.27
N337S	0	4	12	9.1
N337S	1	4	12	13.88
N337S	10	4	12	37.38
N337S	100	4	12	74.38
N337S	1000	4	12	86.38
P237L	0	4	12	3.78
P237L	1	4	12	4.76
P237L	10	4	12	16.77
P237L	100	4	12	60.04
P237L	1000	4	12	79.57
P239A	0	4	12	4.35
P239A	1	4	12	5.3
P239A	10	4	12	21.34
P239A	100	4	12	58.32
P239A	1000	4	12	76.61
P308R	0	4	12	13.18
P308R	1	4	12	17.08
P308R	10	4	12	38.64
P308R	100	4	12	71.59
P308R	1000	4	12	81.66
R232W	0	4	12	12.33
R232W	1	4	12	16.21
R232W	10	4	12	45.46
R232W	100	4	12	83.04
R232W	1000	4	12	101.3
R234Q	0	4	12	30.4
R234Q	1	4	12	36.92
R234Q	10	4	12	64.74
R234Q	100	4	12	88.72
R234Q	1000	4	12	98.31
R247Q	0	4	12	36.58
R247Q	1	4	12	43.78
R247Q	10	4	12	69.2
R247Q	100	4	12	84.48
R247Q	1000	4	12	99.37
R253H	0	4	12	18.07
R253H	1	4	12	24.69
R253H	10	4	12	51.45
R253H	100	4	12	79.33
R253H	1000	4	12	91.81
R283Q	0	4	12	29.04
R283Q	1	4	12	36.7
R283Q	10	4	12	57.8
R283Q	100	4	12	73.05
R283Q	1000	4	12	69.09
R304W	0	4	12	3.58
R304W	1	4	12	4.4
R304W	10	4	12	15.65
R304W	100	4	12	46.01
R304W	1000	4	12	65.09
S312N	0	4	12	11.52
S312N	1	4	12	16.72
S312N	10	4	12	40.23
S312N	100	4	12	72.37
S312N	1000	4	12	87.39
WT	10	2	6	73.01
WT	10	2	7	69.53
WT	10	3	8	64.96
WT	10	3	9	60.71
WT	10	3	10	61.07
Y385D	0	4	12	3.54
Y385D	1	4	12	3.93
Y385D	10	4	12	3.98
Y385D	100	4	12	5.45
Y385D	1000	4	12	13.65
A294V	0	4	13	3.64
A294V	1	4	13	3.64
A294V	10	4	13	3.54
A294V	100	4	13	4.06
A294V	1000	4	13	4.03
A388T	0	4	13	13.28
A388T	1	4	13	16.1
A388T	10	4	13	39.49
A388T	100	4	13	64.61
A388T	1000	4	13	76.58
D285N	0	4	13	10.14
D285N	1	4	13	12.49
D285N	10	4	13	30.97
D285N	100	4	13	61.22
D285N	1000	4	13	91.79
E324G	0	4	13	9.28
E324G	1	4	13	11.73
E324G	10	4	13	34.67
E324G	100	4	13	62.94
E324G	1000	4	13	76.33
E324K	0	4	13	6.52
E324K	1	4	13	8.45
E324K	10	4	13	25.49
E324K	100	4	13	54.07
E324K	1000	4	13	70.92
E355K	0	4	13	4.74
E355K	1	4	13	4.96
E355K	10	4	13	9.96
E355K	100	4	13	32.83
E355K	1000	4	13	59.35
F365L	0	4	13	23.36
F365L	1	4	13	25.95
F365L	10	4	13	47.08
F365L	100	4	13	76.06
F365L	1000	4	13	83.03
G277S	0	4	13	8.25
G277S	1	4	13	9.98
G277S	10	4	13	27.35
G277S	100	4	13	55.57
G277S	1000	4	13	77.93
L217P	0	4	13	4.83
L217P	1	4	13	4.58
L217P	10	4	13	4.69
L217P	100	4	13	5.03
L217P	1000	4	13	5.39
M298I	0	4	13	4.78
M298I	1	4	13	5.57
M298I	10	4	13	18.29
M298I	100	4	13	57.76
M298I	1000	4	13	78.42
M409T	0	4	13	14.52
M409T	1	4	13	18.15
M409T	10	4	13	33.98
M409T	100	4	13	53.06
M409T	1000	4	13	64.81
N337S	0	4	13	6.76
N337S	1	4	13	9.56
N337S	10	4	13	33.02
N337S	100	4	13	73.82
N337S	1000	4	13	87.93
P237L	0	4	13	3.87
P237L	1	4	13	3.98
P237L	10	4	13	14.68
P237L	100	4	13	60.12
P237L	1000	4	13	93.18
P239A	0	4	13	4.17
P239A	1	4	13	4.86
P239A	10	4	13	19.85
P239A	100	4	13	68.49
P239A	1000	4	13	92.21
P308R	0	4	13	10.71
P308R	1	4	13	12.63
P308R	10	4	13	35.2
P308R	100	4	13	70.94
P308R	1000	4	13	84.13
R232W	0	4	13	11.38
R232W	1	4	13	14.65
R232W	10	4	13	39.18
R232W	100	4	13	78.83
R232W	1000	4	13	101.76
R234Q	0	4	13	27.88
R234Q	1	4	13	32.12
R234Q	10	4	13	61.23
R234Q	100	4	13	85.77
R234Q	1000	4	13	105.68
R247Q	0	4	13	34.64
R247Q	1	4	13	39.5
R247Q	10	4	13	59.14
R247Q	100	4	13	86.23
R247Q	1000	4	13	91.06
R253H	0	4	13	17.84
R253H	1	4	13	21.35
R253H	10	4	13	45.94
R253H	100	4	13	78.73
R253H	1000	4	13	91.26
R283Q	0	4	13	27.75
R283Q	1	4	13	35.69
R283Q	10	4	13	60.42
R283Q	100	4	13	78.54
R283Q	1000	4	13	86.77
R304W	0	4	13	3.38
R304W	1	4	13	3.79
R304W	10	4	13	13.19
R304W	100	4	13	49.19
R304W	1000	4	13	79.33
S312N	0	4	13	8.31
S312N	1	4	13	10.88
S312N	10	4	13	33.04
S312N	100	4	13	67.83
S312N	1000	4	13	87.23
WT	10	3	11	55.14
WT	10	4	12	64.58
WT	10	4	13	51.01
WT	10	4	14	58.49
WT	10	5	15	82.97
Y385D	0	4	13	3.38
Y385D	1	4	13	3.23
Y385D	10	4	13	3.7
Y385D	100	4	13	4.51
Y385D	1000	4	13	8.99
A294V	0	4	14	3.84
A294V	1	4	14	3.6
A294V	10	4	14	3.73
A294V	100	4	14	3.88
A294V	1000	4	14	4.17
A388T	0	4	14	13.85
A388T	1	4	14	18.9
A388T	10	4	14	45.51
A388T	100	4	14	70.93
A388T	1000	4	14	80.76
D285N	0	4	14	12.01
D285N	1	4	14	13.75
D285N	10	4	14	29.58
D285N	100	4	14	58.21
D285N	1000	4	14	85.12
E324G	0	4	14	11.54
E324G	1	4	14	14.77
E324G	10	4	14	36.95
E324G	100	4	14	71.82
E324G	1000	4	14	81.56
E324K	0	4	14	9.02
E324K	1	4	14	11.96
E324K	10	4	14	30.53
E324K	100	4	14	63.59
E324K	1000	4	14	77.44
E355K	0	4	14	5.45
E355K	1	4	14	5.33
E355K	10	4	14	10.43
E355K	100	4	14	30.81
E355K	1000	4	14	54.95
F365L	0	4	14	27.51
F365L	1	4	14	29.08
F365L	10	4	14	51.64
F365L	100	4	14	66.04
F365L	1000	4	14	75.26
G277S	0	4	14	10.88
G277S	1	4	14	12.06
G277S	10	4	14	27.23
G277S	100	4	14	54.2
G277S	1000	4	14	81.7
L217P	0	4	14	4.38
L217P	1	4	14	4.87
L217P	10	4	14	4.72
L217P	100	4	14	5.53
L217P	1000	4	14	5.69
M298I	0	4	14	6.56
M298I	1	4	14	7.26
M298I	10	4	14	22.42
M298I	100	4	14	52.01
M298I	1000	4	14	73.13
M409T	0	4	14	18.08
M409T	1	4	14	19.42
M409T	10	4	14	35.22
M409T	100	4	14	62.54
M409T	1000	4	14	70.51
N337S	0	4	14	8.91
N337S	1	4	14	10.69
N337S	10	4	14	34.44
N337S	100	4	14	66.92
N337S	1000	4	14	81.83
P237L	0	4	14	3.83
P237L	1	4	14	5.16
P237L	10	4	14	16.48
P237L	100	4	14	60.83
P237L	1000	4	14	91.7
P239A	0	4	14	4.31
P239A	1	4	14	5.83
P239A	10	4	14	23.58
P239A	100	4	14	70.42
P239A	1000	4	14	89.04
P308R	0	4	14	13.21
P308R	1	4	14	17.56
P308R	10	4	14	40.92
P308R	100	4	14	72.65
P308R	1000	4	14	86.61
R232W	0	4	14	11.44
R232W	1	4	14	16.46
R232W	10	4	14	44
R232W	100	4	14	86.12
R232W	1000	4	14	104.64
R234Q	0	4	14	27.25
R234Q	1	4	14	34.07
R234Q	10	4	14	59.63
R234Q	100	4	14	85.08
R234Q	1000	4	14	106.77
R247Q	0	4	14	36.82
R247Q	1	4	14	40.42
R247Q	10	4	14	62.27
R247Q	100	4	14	82.02
R247Q	1000	4	14	99.16
R253H	0	4	14	18.71
R253H	1	4	14	23.36
R253H	10	4	14	42.98
R253H	100	4	14	71.52
R253H	1000	4	14	85.61
R283Q	0	4	14	32.54
R283Q	1	4	14	35.25
R283Q	10	4	14	61.54
R283Q	100	4	14	80.29
R283Q	1000	4	14	83.17
R304W	0	4	14	3.77
R304W	1	4	14	4.21
R304W	10	4	14	14.31
R304W	100	4	14	47.56
R304W	1000	4	14	68.54
S312N	0	4	14	11.11
S312N	1	4	14	15.27
S312N	10	4	14	36.34
S312N	100	4	14	71.36
S312N	1000	4	14	85.03
WT	10	5	16	61.53
WT	10	5	17	78.61
WT	10	5	18	74.61
WT	10	6	19	69.7
WT	10	6	20	71.55
Y385D	0	4	14	4.19
Y385D	1	4	14	3.96
Y385D	10	4	14	4.52
Y385D	100	4	14	5.13
Y385D	1000	4	14	11.2
R250H	0	5	15	40.46
R250H	1	5	15	47.06
R250H	10	5	15	89.12
R250H	100	5	15	134.82
R250H	1000	5	15	168.25
WT	10	6	21	69.5
WT	10	7	22	67.01
WT	10	7	23	61.95
WT	10	7	24	64.02
WT	10	7	25	62.08
Y392N	0	5	15	5.88
Y392N	1	5	15	5.13
Y392N	10	5	15	12.32
Y392N	100	5	15	60.49
Y392N	1000	5	15	86.33
R250H	0	5	16	48.83
R250H	1	5	16	49.45
R250H	10	5	16	89.84
R250H	100	5	16	119.79
R250H	1000	5	16	113.06
WT	100	1	1	88.5
WT	100	1	2	81.46
WT	100	1	3	87.14
WT	100	1	4	91.54
WT	100	2	5	92.487
Y392N	0	5	16	6.91
Y392N	1	5	16	6.16
Y392N	10	5	16	15.25
Y392N	100	5	16	44.67
Y392N	1000	5	16	84.12
R250H	0	5	17	54.44
R250H	1	5	17	78.53
R250H	10	5	17	102.92
R250H	100	5	17	128.67
R250H	1000	5	17	124.31
WT	100	2	6	100
WT	100	2	7	87.95
WT	100	3	8	90.33
WT	100	3	9	83.58
WT	100	3	10	96.86
Y392N	0	5	17	5.96
Y392N	1	5	17	10.17
Y392N	10	5	17	12.64
Y392N	100	5	17	39.63
Y392N	1000	5	17	121.04
R250H	0	5	18	46.25
R250H	1	5	18	55.37
R250H	10	5	18	81.74
R250H	100	5	18	100.12
R250H	1000	5	18	122.65
WT	100	3	11	85.73
WT	100	4	12	87.99
WT	100	4	13	90.04
WT	100	4	14	87.7
WT	100	5	15	100
Y392N	0	5	18	5.85
Y392N	1	5	18	5.77
Y392N	10	5	18	13.6
Y392N	100	5	18	43.97
Y392N	1000	5	18	67.77
A329V	0	6	19	18.15
A329V	1	6	19	29.95
A329V	10	6	19	64.15
A329V	100	6	19	123.05
A329V	1000	6	19	151.55
D270Y	0	6	19	18.65
D270Y	1	6	19	26.25
D270Y	10	6	19	63.15
D270Y	100	6	19	81.45
D270Y	1000	6	19	60.35
E301D	0	6	19	2.95
E301D	1	6	19	9.15
E301D	10	6	19	60.95
E301D	100	6	19	92.1
E301D	1000	6	19	90
L359F	0	6	19	14.4
L359F	1	6	19	18.95
L359F	10	6	19	47.25
L359F	100	6	19	86.3
L359F	1000	6	19	126.25
N307S	0	6	19	10.6
N307S	1	6	19	15.95
N307S	10	6	19	44.4
N307S	100	6	19	88.15
N307S	1000	6	19	94.9
R429G	0	6	19	7.7
R429G	1	6	19	9.5
R429G	10	6	19	28.65
R429G	100	6	19	84.2
R429G	1000	6	19	77.75
S440C	0	6	19	31
S440C	1	6	19	40.2
S440C	10	6	19	74
S440C	100	6	19	113.65
S440C	1000	6	19	124.2
W443R	0	6	19	2.6
W443R	1	6	19	2.7
W443R	10	6	19	2.8
W443R	100	6	19	3.45
W443R	1000	6	19	4.15
WT	100	5	16	100
WT	100	5	17	99.51
WT	100	5	18	100
WT	100	6	19	99.75
WT	100	6	20	101.7
A329V	0	6	20	22.85
A329V	1	6	20	37.6
A329V	10	6	20	86.3
A329V	100	6	20	124.85
A329V	1000	6	20	116.8
D270Y	0	6	20	25
D270Y	1	6	20	36.25
D270Y	10	6	20	80.1
D270Y	100	6	20	104.3
D270Y	1000	6	20	70.35
E301D	0	6	20	3.65
E301D	1	6	20	11.45
E301D	10	6	20	67.9
E301D	100	6	20	108.65
E301D	1000	6	20	103.95
L359F	0	6	20	20.05
L359F	1	6	20	27.65
L359F	10	6	20	64.4
L359F	100	6	20	116.55
L359F	1000	6	20	153.35
N307S	0	6	20	14.5
N307S	1	6	20	22.6
N307S	10	6	20	65.1
N307S	100	6	20	109.45
N307S	1000	6	20	103.9
R429G	0	6	20	9.9
R429G	1	6	20	12.25
R429G	10	6	20	34.05
R429G	100	6	20	98.05
R429G	1000	6	20	84.2
S440C	0	6	20	41.15
S440C	1	6	20	48.25
S440C	10	6	20	91.95
S440C	100	6	20	126
S440C	1000	6	20	120.1
W443R	0	6	20	3.8
W443R	1	6	20	4.25
W443R	10	6	20	4.15
W443R	100	6	20	4.4
W443R	1000	6	20	4.9
WT	100	6	21	100
WT	100	7	22	92.91
WT	100	7	23	86.2
WT	100	7	24	94.83
WT	100	7	25	90.13
A329V	0	6	21	23.45
A329V	1	6	21	35.55
A329V	10	6	21	79.05
A329V	100	6	21	130.4
A329V	1000	6	21	116.4
D270Y	0	6	21	12.45
D270Y	1	6	21	19.5
D270Y	10	6	21	69.45
D270Y	100	6	21	92.7
D270Y	1000	6	21	82.6
E301D	0	6	21	3.95
E301D	1	6	21	11.25
E301D	10	6	21	69.3
E301D	100	6	21	112.45
E301D	1000	6	21	108.3
L359F	0	6	21	18.05
L359F	1	6	21	23.05
L359F	10	6	21	56.8
L359F	100	6	21	105.8
L359F	1000	6	21	107
N307S	0	6	21	13.85
N307S	1	6	21	21.25
N307S	10	6	21	64
N307S	100	6	21	112.4
N307S	1000	6	21	99.05
R429G	0	6	21	10
R429G	1	6	21	12.2
R429G	10	6	21	36.75
R429G	100	6	21	101.8
R429G	1000	6	21	83.55
S440C	0	6	21	17.85
S440C	1	6	21	22.35
S440C	10	6	21	38.85
S440C	100	6	21	57.15
S440C	1000	6	21	58.05
W443R	0	6	21	3.5
W443R	1	6	21	3.8
W443R	10	6	21	3.85
W443R	100	6	21	3.95
W443R	1000	6	21	4.7
WT	1000	1	1	100
WT	1000	1	2	100
WT	1000	1	3	100
WT	1000	1	4	100
WT	1000	2	5	100
E341K	0	7	22	28.31
E341K	1	7	22	32.31
E341K	10	7	22	66.33
E341K	100	7	22	92.83
E341K	1000	7	22	112.57
WT	1000	2	6	89.71
WT	1000	2	7	100
WT	1000	3	8	100
WT	1000	3	9	100
WT	1000	3	10	100
E341K	0	7	23	14.88
E341K	1	7	23	37.82
E341K	10	7	23	62.15
E341K	100	7	23	76.54
E341K	1000	7	23	97.44
WT	1000	3	11	100
WT	1000	4	12	100
WT	1000	4	13	100
WT	1000	4	14	100
WT	1000	5	15	99.75
E341K	0	7	24	11.79
E341K	1	7	24	22.25
E341K	10	7	24	49.28
E341K	100	7	24	70.23
E341K	1000	7	24	72.13
WT	1000	5	16	68.83
WT	1000	5	17	100
WT	1000	5	18	63.61
WT	1000	6	19	98.9
WT	1000	6	20	96.2
E341K	0	7	25	15.83
E341K	1	7	25	27.63
E341K	10	7	25	47.28
E341K	100	7	25	89.83
E341K	1000	7	25	114.03
WT	1000	6	21	95.1
WT	1000	7	22	100
WT	1000	7	23	100
WT	1000	7	24	100
WT	1000	7	25	100

## Sheet: 1b
M346V	M346T	V333M	R247Q	R283Q	R304Q	R250H	N337H	WT	R234Q	E296K	G277S	M409T	R369W	R369Q	E355K	R415Q	F365L	S440C	V445M	R227H	N307I	D285N	L217P	R304W	A388T	Y385X	R401*	R253H	R227C	Y392N	Y385D	R323W	I360X	E447*	V386X	Y321N	E324G	E259K	S312N	E324K	E447G	K433N	T236M	N337S	P308R	P239L	K434N	R232W	H256R
								101.72										90.8287									83.3044						80.3014														67.6037
								136.26										96.4822									75.8738						79.6572														72.0371
								129.7										105.375									99.8933						89.3183														79.7367
								109.24										111.123									100.431						103.889														90.0528
								110.42																		88.6651									87.1194							74.7541
								137.78																		97.6581									87.6815							94.5667
								95.94																		108.337																85.4333
								86.64																		83.3255									81.7799							68.1499
								128.78																		94.5667									83.8876							74.6136
								127.03																		100.468									91.4754							90.0703
	131.461							113.657		115.331			99.0935								88.6105								84.7314			81.2354				78.9022		93.1234								75.4878			84.7407
	170.57							122.109		106.736			109.562								107.177								98.5182			87.9715				88.0415		80.4472								80.2311			86.0244
	156.521							123.831		105.877			98.8556								87.401								93.0397			90.8431				75.9219		80.3265								81.687			70.9531
	167.45							123.394		108.227			106.099								118.194								93.1044			99.5037				99.5209		77.565								78.6774			74.0968
	181.221							123.809		97.892			99.1573								92.6851								91.3419			88.3908				85.3344		83.0903								71.2787			66.916
184.588		151.482			124.461		110.967	133.236						118.172		102.903				111.417																							81.8432
205.437		143.655			109.217		114.891	125.555						93.9538		103.431				92.945																							68.9269
209.852		141.169			114.547		109.858	130.859						96.1616		107.172				94.4472																							85.6196
188.65		126.136			129.326		115.932	127.609						99.9138		92.9043				97.8783																							86.8713
								110.31										92.7									92.62						86.23
								120.86										94.47									98.08						89.65
								103.9										103.01									90						86.46
								121.14										104.57									113.73						97.26
			125.2	123.3				102.2	104.7		101.4	101.2			103.2		99.6					94.4	90.8	92.3	83.8			88.9			95.5						79.9		83.6	84.6				77.9	78.4			72.3
			142	120.8				104.5	114.2		105.1	103.4			97.6		107.6					96.9	97.2	104.5	98.5			93.5			92.6						87.4		80.3	79.7				80.4	81.9			77
			125.2	123.3				102.2	104.7		101.4	101.2			103.2		99.6					94.4	90.8	92.3	83.8			88.9			95.5						79.9		83.6	84.6				77.9	78.4			72.3
			137.1	135.6				106.6	108		107.4	108.5			104		98.9					108.9	108.5	96.8	117.6			102.5			81.4						85.3		83.7	81.2				84.9	81.5			84.6
						104.06		72.67																						82.7
						120.37		84.84																						91.4
						119.11		99.01																						101.59
						127.72		87.24																						89.94
								94.79											101.21															80.81							78.62
								94.67											109.63															111.37							98.88
								78.3											92.76															76.41							74.34
								102.02											94.56															81.62							75.72
[truncated: 15 more columns]
