# Supplementary material for: Damaging mutations in liver X receptor-α are hepatotoxic and implicate cholesterol sensing in liver health
Source: Nat Metab. 2024 Sep 25;6(10):1922–38. doi: 10.1038/s42255-024-01126-4 (PMC11496107; doi:10.1038/s42255-024-01126-4)
Supplement: Supplementary file 5 — Statistical source data. [file 42255_2024_1126_MOESM5_ESM.xlsx]

## Sheet: 2a_DN_Panel
Dominant Negative Panel
T09	EV									WT									L435fs									P436A									K433N									D444G
0.01				2.45	3.37	3.41	3	1.78	4.25				16.4	18.14	17.6	15.25	11.51	21.46				2.87	3.24	3.54							2.73	3.8	3.81										8.51	6	12.59
0.1
1				3.2	3.84	3.49	3.23	2.08	4.19				19.05	20.4	22.13	16.93	12.56	25.4				2.97	3.5	3.72							3.28	3.46	3.62										10.8	6.59	14.64
10				2.93	3.69	3.74	2.64	2.01	4.66				22.32	35.53	48.83	31.49	27.83	54.77				3.17	3.64	3.63							3.3	3.66	3.9										23.83	18.51	38.92
100				3.25	4.19	4.09	3.23	2.35	5.01				62.63	90.65	96.67	71.25	60.05	130.68				3.08	3.86	3.94							4.05	5.6	6.41										68.36	61.33	126.73
1000				3.7	4.23	4.52	3.32	2.82	5.43				100.83	98.91	100.26	88.4	79.13	132.47				3	3.96	3.79							6.88	11.07	13.82										85.03	70.11	141.01

## Sheet: 2a_LOF_Panel
Loss of function panel
T09	EV									WT									L217P									E296K																		E355K
0.01	3.71	1.7	1.5	2.45	3.37	3.41	3	1.78	4.25	18.43	10.32	14.67	16.4	18.14	17.6	15.25	11.51	21.46	3.77	1.4	1.75							3.44	1.39	1.68																3.35	1.32	1.8
0.1	3.88	1.96	1.71							30.96	14.73	27.74							3.81	1.56	1.69							3.17	1.46	1.54																3.3	1.52	1.81
1	3.72	2.04	2.12	3.2	3.84	3.49	3.23	2.08	4.19	36.84	28.17	87.78	19.05	20.4	22.13	16.93	12.56	25.4	3.6	1.59	1.95							3.42	1.69	2.71																3.35	1.83	3.33
10	4.76	2.36	2.01	2.93	3.69	3.74	2.64	2.01	4.66	61.79	43.13	109.31	22.32	35.53	48.83	31.49	27.83	54.77	4.88	2.41	2.15							4.94	1.85	7.25																4.74	1.86	5.28
100	4.89	3.02	3.02	3.25	4.19	4.09	3.23	2.35	5.01	91.03	76.92	132.33	62.63	90.65	96.67	71.25	60.05	130.68	5.06	2.01	10.75							7.25	4.62	66.25																10.03	3.81	39.95
1000	5.43	4.13	3.96	3.7	4.23	4.52	3.32	2.82	5.43	103.41	82.47	114.11	100.83	98.91	100.26	88.4	79.13	132.47	8.41	4.82	35.36							39.33	29.75	72.15																26.03	16.97	139.07

## Sheet: 2a_GOF_panel
Gain of function panel
T09	EV									WT																											M346V
0.01	3.71	1.7	1.5							18.43	10.32	14.67																									22.26	13.86	21.25
0.1	3.88	1.96	1.71							30.96	14.73	27.74																									25.48	16.22	29.46
1	3.72	2.04	2.12							36.84	28.17	87.78																									29.52	26.27	91.94
10	4.76	2.36	2.01							61.79	43.13	109.31																									48.56	33.64	158.02
100	4.89	3.02	3.02							91.03	76.92	132.33																									72.49	69.9	178.85
1000	5.43	4.13	3.96							103.41	82.47	114.11																									93.53	93.73	134.68

## Sheet: 2b_DN_Panel
T09	EV									WT									L435fs									P436A									K434N									L439I
0.1				5.27	7.06	8.48	7.86	4.54	8.74				88.74	95.33	115.93	123.96	67.29	108.75				94.63	101.64	114.85							97.58	113.05	122.29							80.36	86.62	94.36							80.36
1
10				6.37	8.08	8.97	6.45	4.83	9.18				91.62	100.95	103.29	97.18	81.05	102.93				103.67	96.42	105.73							114.44	121.85	114.7							85.12	87.27	84.57							85.12
100				6.2	8.69	9.69	7.2	4.2	9.51				75.48	86.04	97.82	74.57	53.79	96.78				94.51	108.27	107							97.79	108.29	121.54							94.17	118.36	115.1							94.17
1000				6.25	7.81	9.6	7.22	3.48	9.52				30.75	33.04	39.77	34.82	22.88	68.65				96.68	108.17	112.16							55.56	58.41	75.85							130.71	124.01	152.14							130.71
10000				3.92	4.69	5.94	3.94	2.59	7.61				12.34	13.82	17.18	15.37	9.02	46.44				83.29	90.06	101.25							16.41	16.27	27.25							94.44	98.23	124.14							94.44
[truncated: 13 more columns]

## Sheet: 2b_LOF_Panel
T09	EV									WT									L217P									E296K									E355K									Y385D
0.1	3.82	7.25	6.67	5.27	7.06	8.48	7.86	4.54	8.74	58.24	103.16	138.6	88.74	95.33	115.93	123.96	67.29	108.75	57.71	74.2	95.37							10.05	12.81	13.48							5.55	8.04	8.42							5.94	10.85	9.26
1	5.72	6.15	6.72							87.25	103.85	119.68							81.21	72.31	65.81							8.49	12.67	12.02							6.31	9.23	7.8							7.34	5.97	7.05
10	5.04	6.59	8.19	6.37	8.08	8.97	6.45	4.83	9.18	92.81	88.75	136.18	91.62	100.95	103.29	97.18	81.05	102.93	61.28	65.22	92.83							7.09	17.86	16.26							5.85	10.22	11.52							6.12	8.69	8.41
100	4.79	7.13	6.81	6.2	8.69	9.69	7.2	4.2	9.51	66.54	96.14	106.96	75.48	86.04	97.82	74.57	53.79	96.78	84.76	71.14	74.86							9.15	17.97	15.52							9.03	13.12	10.78							6.34	10.49	8.81
1000	3.84	6.85	7.51	6.25	7.81	9.6	7.22	3.48	9.52	20.38	29.15	36.57	30.75	33.04	39.77	34.82	22.88	68.65	95.6	75.84	111.49							11.96	18.82	14.45							9.44	15.36	23.53							5.21	8.09	9.24
10000	3.35	5.15	5.07	3.92	4.69	5.94	3.94	2.59	7.61	16.1	16.3	13.97	12.34	13.82	17.18	15.37	9.02	46.44	123.63	74.16	102.02							9.66	12.53	14.7							12.04	13.04	13.52							8.41	13.78	10.72

## Sheet: 2c_GOF_Panel
T09	EV												WT												M346V
0.1	3.82	7.25	6.67										58.24	103.16	138.6										27.05	55.6	75.17
1	5.72	6.15	6.72										87.25	103.85	119.68										59.59	64.24	69.82
10	5.04	6.59	8.19										92.81	88.75	136.18										52.94	81.42	93.64
100	4.79	7.13	6.81										66.54	96.14	106.96										47.14	60.5	65.78
1000	3.84	6.85	7.51										20.38	29.15	36.57										10.64	23.51	29.04
10000	3.35	5.15	5.07										16.1	16.3	13.97										10.91	18.93	14.66
