# Supplementary material for: Damaging mutations in liver X receptor-α are hepatotoxic and implicate cholesterol sensing in liver health
Source: Nat Metab. 2024 Sep 25;6(10):1922–38. doi: 10.1038/s42255-024-01126-4 (PMC11496107; doi:10.1038/s42255-024-01126-4)
Supplement: Supplementary file 6 — Statistical source data. [file 42255_2024_1126_MOESM6_ESM.xlsx]

## Sheet: 3b
basal_mutant_activity	hdl_effect	weights
19.16	0.441166	20.7669
39.88	0.0255361	83.0655
66.42	0.12143	114.214
48.99	0.152778	31.1498
119.2	-0.0729338	20.7664
28.26	0.541197	10.3835
16	0.0997665	10.3836
17.88	0.212394	197.274
22.64	0.119059	51.9154
150.6	-0.114558	103.831
172.2	-0.0188234	186.895
76.13	-0.059543	31.148
19.14	0.332519	41.5338
21.77	0.228342	10.3836
69.82	-0.0151981	51.9176
40.91	0.563765	20.7662
124.5	-0.000719414	1473.84
46.37	0.372578	10.3833
15.68	-0.0325793	124.594
30.1	0.245653	41.5332
24.72	0.75822	20.7666
14.95	-0.154399	20.7643
68.63	0.16376	114.212
41.55	0.105909	394.508
43.42	0.212759	31.1498
51.71	0.449317	20.7647
43.12	-0.156419	20.7669
21.11	-0.178076	83.0655
31.74	0.256047	31.1505
35.18	-0.345474	20.7671
46.82	-0.196012	31.1484
68.75	0.250219	31.1505
132.6	0.0163462	51.9169
77.87	0.0695075	217.838
34.52	0.0793546	62.299
232.1	-0.252125	72.6819
205.9	-0.208399	72.6819
21.71	0.167828	20.7671
24.06	0.272738	20.7671
22.1	0.277527	51.9154
15.48	0.392426	20.7662
59.02	0.0998121	498.304
22.3	0.301338	31.1498
73.03	0	NA
32.98	0.171937	5215.71
56.58	-0.35099	10.3836
26.65	-0.0177949	124.596
17.19	0.647513	20.7476
15.39	0.63278	10.3832
113.5	0.00822578	934.183
21.53	0.127197	10.3834
96.91	-0.0821989	301.087
62.79	0.053192	31.1505
