# Supplementary material for: Damaging mutations in liver X receptor-α are hepatotoxic and implicate cholesterol sensing in liver health
Source: Nat Metab. 2024 Sep 25;6(10):1922–38. doi: 10.1038/s42255-024-01126-4 (PMC11496107; doi:10.1038/s42255-024-01126-4)
Supplement: Supplementary file 7 — Statistical source data. [file 42255_2024_1126_MOESM7_ESM.xlsx]

## Sheet: 4b
Wt	Het	Hom
127	152	733
100	77	564
107	83	988
96	291	584
52	75	697
107	105	610
124	125	509
46	125	527
189	132	315
85	83
56	103
	73
	83
	63
Units: AST U/L in serum

## Sheet: 4c
Wt	Het	Hom
138	276	1513
63	90	1302
91	98	2067
100	281	1432
32	83	1779
115	152	1301
78	141	1286
51	135	1425
226	96	700
48	114
52	110
	62
	84
	66
Units: ALT U/L in serum

## Sheet: 4d
Wt	Het	Hom
594.69	579.769	28.3541
347.039	255.272	27.7171
567.945	583.116	16.7803
592.13	101.3	28.4375
297.431	292.577	22.7502
476.153	436.499	28.0123
462.605	437.269	18.4444
264.737	236.762	24.3518
669.691	344.434	16.7976
421.488	315.722	27.3348
228.534	127.267
	349.171
	195.1
	264.325
Units: nmol TG/mg liver

## Sheet: 4e
Wt	Het	Hom
0.201038	0.232702	5.91651
0.323831	1.2274	2.22832
0.266456	0.419929	4.61164
0.28105	0.725971	2.40233
0.303799	0.347448	4.89505
0.358905	0.346965	1.74943
0.320371	0.533041	2.54669
0.436719	0.464734	1.94166
0.224263	0.363298	3.09927
0.758751	0.464552	3.18769
0.285438	0.433558
	0.312771
	0.545338
	0.521064
Units: nmol Free cholesterol/mg liver

## Sheet: 4f
Wt	Het	Hom
0.00499	0.02904	0.07812
0.0251	0.05813	0.15183
0.0106	0.01062	0.09282
0.01232	0.04404	0.13292
0.00516	0.0135	0.00111
0.00525	0.0122	0.08267
0.00615	0.0053	0.05748
0.00107	0.00866	0.12316
0.00948	0.02103	0.03338
0.00849	0.02219	0.1027
0.00341	0.04118
	0.13939
	0.0241
	0.06195
Unit: % of total tissue area stained by 4HNE IHC

## Sheet: 4g
Wt	Het	Hom
0.22204	0.25773	5.59388
0.0962	0.39448	4.72937
0.0947	0.31558	3.44549
0.15653	3.01063	5.52677
0.16979	0.28292	6.89741
0.31901	0.19883	4.30176
0.15845	0.20589	4.31757
0.15676	0.24147	4.68878
0.13249	0.31304	4.25536
0.16464	0.76029
0.23545	0.51063
	0.32013
	0.36669
Unit: % of total tissue area stained by PSR

## Sheet: 4L
mgi_symbol	log2foldchange	pval	contrast	padj	Class	label
Abca2	0.0751905	0.474081	DN_HETvsDN_WT	0.643717	Not regulated	NA
Abcg1	0.836508	0.000663842	DN_HETvsDN_WT	0.00294345	DN_HETvsDN_WT	NA
Abhd4	0.117918	0.129654	DN_HETvsDN_WT	0.267437	Not regulated	NA
Acer3	-0.0550572	0.590242	DN_HETvsDN_WT	0.739488	Not regulated	NA
Agps	0.122698	0.207152	DN_HETvsDN_WT	0.37696	Not regulated	NA
Ajuba	-0.0882111	0.681961	DN_HETvsDN_WT	0.804176	Not regulated	Ajuba
Akt1	0.0745985	0.374438	DN_HETvsDN_WT	0.552804	Not regulated	NA
Ang	0.222704	0.417232	DN_HETvsDN_WT	0.590365	Not regulated	NA
Anxa1	0.310329	0.154548	DN_HETvsDN_WT	0.304105	Not regulated	NA
Armc5	-0.0469193	0.641638	DN_HETvsDN_WT	0.777815	Not regulated	NA
Asah1	0.367022	0.00513497	DN_HETvsDN_WT	0.0178395	DN_HETvsDN_WT	NA
Avpr1a	0.36936	0.226189	DN_HETvsDN_WT	0.400487	Not regulated	NA
B4galt3	0.137147	0.252326	DN_HETvsDN_WT	0.428798	Not regulated	NA
C3	0.386114	0.00691067	DN_HETvsDN_WT	0.0232476	DN_HETvsDN_WT	NA
Capn2	-0.0402744	0.595945	DN_HETvsDN_WT	0.743301	Not regulated	Capn2
Ccn1	-0.118207	0.557499	DN_HETvsDN_WT	0.714542	Not regulated	NA
Cd74	3.06827	1.25e-09	DN_HETvsDN_WT	1.30971e-08	DN_HETvsDN_WT	Cd74
Cdipt	-0.0496277	0.435406	DN_HETvsDN_WT	0.60652	Not regulated	NA
Cers4	-0.229247	0.226697	DN_HETvsDN_WT	0.40077	Not regulated	NA
Cers5	0.720456	0.00107139	DN_HETvsDN_WT	0.00448457	DN_HETvsDN_WT	NA
Cln3	0.150154	0.112846	DN_HETvsDN_WT	0.240301	Not regulated	NA
Cnep1r1	-0.0287302	0.739334	DN_HETvsDN_WT	0.846939	Not regulated	NA
Creb1	0.0449741	0.511199	DN_HETvsDN_WT	0.676798	Not regulated	NA
Ctdnep1	-0.0477839	0.572635	DN_HETvsDN_WT	0.725441	Not regulated	NA
Cyb5r1	0.149148	0.354674	DN_HETvsDN_WT	0.534446	Not regulated	NA
Dab2	-0.0805261	0.548521	DN_HETvsDN_WT	0.707145	Not regulated	NA
Dctn6	-0.180454	0.0290295	DN_HETvsDN_WT	0.0799892	Not regulated	NA
Degs1	-0.0154708	0.821764	DN_HETvsDN_WT	0.903611	Not regulated	NA
Dgkd	-0.0218344	0.771151	DN_HETvsDN_WT	0.870356	Not regulated	NA
Dgke	-0.214262	0.319834	DN_HETvsDN_WT	0.500121	Not regulated	NA
Dgkh	0.0469422	0.775294	DN_HETvsDN_WT	0.873534	Not regulated	NA
Dgkz	-0.0495112	0.588182	DN_HETvsDN_WT	0.737469	Not regulated	NA
Dpm2	0.135504	0.185789	DN_HETvsDN_WT	0.347734	Not regulated	NA
Egr1	0.272828	0.542986	DN_HETvsDN_WT	0.702763	Not regulated	NA
Eif6	-0.0598308	0.510009	DN_HETvsDN_WT	0.675767	Not regulated	NA
Elovl1	-0.0290306	0.760945	DN_HETvsDN_WT	0.863875	Not regulated	NA
Erlin1	0.00450989	0.961041	DN_HETvsDN_WT	0.981289	Not regulated	NA
Fabp5	-0.570773	0.131865	DN_HETvsDN_WT	0.271827	Not regulated	Fabp5
Far1	0.774364	0.000715763	DN_HETvsDN_WT	0.00316243	DN_HETvsDN_WT	Far1
Fgfr4	-0.00512898	0.954542	DN_HETvsDN_WT	0.979247	Not regulated	NA
Ggps1	-0.0675214	0.455568	DN_HETvsDN_WT	0.626597	Not regulated	NA
Gpaa1	0.000404646	0.995857	DN_HETvsDN_WT	0.998542	Not regulated	NA
Gstm4	0.0583838	0.679998	DN_HETvsDN_WT	0.80359	Not regulated	NA
Gstp1	0.514857	0.0257735	DN_HETvsDN_WT	0.071921	Not regulated	NA
Hacd2	-0.0560068	0.501082	DN_HETvsDN_WT	0.666354	Not regulated	NA
Igf1r	0.0174326	0.93377	DN_HETvsDN_WT	0.969118	Not regulated	NA
Igfbp7	0.133461	0.411915	DN_HETvsDN_WT	0.585697	Not regulated	NA
Inppl1	-0.0266651	0.708007	DN_HETvsDN_WT	0.824034	Not regulated	NA
Isyna1	0.634254	0.00295868	DN_HETvsDN_WT	0.0110866	DN_HETvsDN_WT	NA
Itpkb	0.182467	0.19119	DN_HETvsDN_WT	0.356181	Not regulated	NA
Itpkc	0.132944	0.425893	DN_HETvsDN_WT	0.597903	Not regulated	NA
Kat5	0.120315	0.197527	DN_HETvsDN_WT	0.364033	Not regulated	NA
Lbr	-0.037777	0.733133	DN_HETvsDN_WT	0.842405	Not regulated	NA
Lpin3	0.0209256	0.87356	DN_HETvsDN_WT	0.934031	Not regulated	NA
Lpl	0.0520521	0.89008	DN_HETvsDN_WT	0.94372	Not regulated	NA
Nfkb1	0.237153	0.0186698	DN_HETvsDN_WT	0.0544054	Not regulated	NA
Nr1h2	0.0870198	0.224283	DN_HETvsDN_WT	0.39886	Not regulated	NA
P2rx7	0.878314	0.00313371	DN_HETvsDN_WT	0.0116365	DN_HETvsDN_WT	NA
Pam	-0.0190494	0.892362	DN_HETvsDN_WT	0.945226	Not regulated	NA
Pck2	0.0654741	0.698639	DN_HETvsDN_WT	0.81827	Not regulated	NA
Pdgfa	0.0897324	0.607035	DN_HETvsDN_WT	0.752221	Not regulated	Pdgfa
Pgs1	0.015221	0.913304	DN_HETvsDN_WT	0.956954	Not regulated	NA
Pigh	-0.0416837	0.828392	DN_HETvsDN_WT	0.907576	Not regulated	NA
Pigl	-0.302478	0.0267342	DN_HETvsDN_WT	0.0744125	Not regulated	NA
Pign	0.131221	0.117676	DN_HETvsDN_WT	0.248016	Not regulated	NA
Pigp	0.0865015	0.557179	DN_HETvsDN_WT	0.714542	Not regulated	NA
Pigt	0.0183818	0.787841	DN_HETvsDN_WT	0.882232	Not regulated	NA
Pigu	0.0823084	0.381319	DN_HETvsDN_WT	0.559552	Not regulated	NA
Pik3c2b	-0.0160693	0.89672	DN_HETvsDN_WT	0.947097	Not regulated	NA
Pik3cd	0.993706	0.00350585	DN_HETvsDN_WT	0.0127874	DN_HETvsDN_WT	NA
Pik3r2	0.0169357	0.821233	DN_HETvsDN_WT	0.903611	Not regulated	NA
Pip4k2a	0.904335	0.000131339	DN_HETvsDN_WT	0.000662738	DN_HETvsDN_WT	NA
Pip5k1a	-0.0213595	0.811217	DN_HETvsDN_WT	0.897412	Not regulated	NA
Pip5k1c	0.0249733	0.84744	DN_HETvsDN_WT	0.917992	Not regulated	NA
Pla2g15	-0.102485	0.398404	DN_HETvsDN_WT	0.574386	Not regulated	NA
Plaat3	1.14858	4.67e-06	DN_HETvsDN_WT	3.07286e-05	DN_HETvsDN_WT	NA
Pld1	0.381256	0.0106752	DN_HETvsDN_WT	0.0340653	DN_HETvsDN_WT	NA
Pld2	0.326707	0.0116597	DN_HETvsDN_WT	0.0366735	DN_HETvsDN_WT	NA
Plscr1	0.266125	0.0913186	DN_HETvsDN_WT	0.202113	Not regulated	NA
Plscr3	0.102399	0.301324	DN_HETvsDN_WT	0.482646	Not regulated	NA
Prkaa1	0.0927452	0.265199	DN_HETvsDN_WT	0.442672	Not regulated	NA
Prkab1	-0.135414	0.117979	DN_HETvsDN_WT	0.248211	Not regulated	NA
Prkab2	-0.114319	0.478659	DN_HETvsDN_WT	0.648189	Not regulated	NA
Prkcd	0.759462	0.00171413	DN_HETvsDN_WT	0.00684405	DN_HETvsDN_WT	NA
Prmt3	0.0433595	0.739704	DN_HETvsDN_WT	0.846957	Not regulated	NA
Prpf19	-0.0401136	0.545647	DN_HETvsDN_WT	0.705212	Not regulated	NA
Prxl2b	-0.0549147	0.76243	DN_HETvsDN_WT	0.864431	Not regulated	NA
Ptges3	0.0307432	0.648969	DN_HETvsDN_WT	0.78209	Not regulated	NA
Ptgs1	0.157205	0.489516	DN_HETvsDN_WT	0.656279	Not regulated	NA
Rbp1	0.559507	0.0502621	DN_HETvsDN_WT	0.126909	Not regulated	Rbp1
Rdh9	-0.343565	0.0573927	DN_HETvsDN_WT	0.140284	Not regulated	NA
Sccpdh	0.0998579	0.645197	DN_HETvsDN_WT	0.778972	Not regulated	NA
Scd2	0.365145	0.217304	DN_HETvsDN_WT	0.389395	Not regulated	Scd2
Serinc5	0.0338076	0.67508	DN_HETvsDN_WT	0.800654	Not regulated	Serinc5
Sh3yl1	-0.0427	0.730108	DN_HETvsDN_WT	0.840173	Not regulated	NA
Sik1	-0.164864	0.548872	DN_HETvsDN_WT	0.70732	Not regulated	NA
Slc27a1	0.166153	0.364139	DN_HETvsDN_WT	0.543812	Not regulated	Slc27a1
Smpd3	0.0490565	0.866464	DN_HETvsDN_WT	0.93007	Not regulated	NA
Smpd4	-0.040196	0.614081	DN_HETvsDN_WT	0.759236	Not regulated	NA
Socs3	0.520488	0.219371	DN_HETvsDN_WT	0.391395	Not regulated	NA
Socs5	0.111678	0.426412	DN_HETvsDN_WT	0.597903	Not regulated	NA
Socs6	0.00741623	0.91785	DN_HETvsDN_WT	0.960779	Not regulated	NA
Sptlc2	-0.118475	0.233429	DN_HETvsDN_WT	0.407634	Not regulated	Sptlc2
Sptssa	-0.0848119	0.314043	DN_HETvsDN_WT	0.495111	Not regulated	NA
Srd5a3	-0.025739	0.807368	DN_HETvsDN_WT	0.895261	Not regulated	NA
St3gal2	0.0273429	0.890045	DN_HETvsDN_WT	0.94372	Not regulated	NA
St3gal4	0.101658	0.379312	DN_HETvsDN_WT	0.557807	Not regulated	NA
Tcf7l2	-0.0831247	0.491951	DN_HETvsDN_WT	0.658274	Not regulated	NA
Trib3	-0.315734	0.149077	DN_HETvsDN_WT	0.297221	Not regulated	NA
Tspo	0.0545481	0.575896	DN_HETvsDN_WT	0.726773	Not regulated	NA
Abca2	-0.0868799	0.421909	DN_HOMvsDN_WT	0.594721	Not regulated	NA
Abcg1	1.76976	2.15e-12	DN_HOMvsDN_WT	3.06212e-11	DN_HOMvsDN_WT	NA
Abhd4	0.336177	2.35e-05	DN_HOMvsDN_WT	0.000136118	DN_HOMvsDN_WT	NA
Acer3	0.332526	0.00128258	DN_HOMvsDN_WT	0.00527459	DN_HOMvsDN_WT	NA
Agps	0.596333	1e-09	DN_HOMvsDN_WT	1.07516e-08	DN_HOMvsDN_WT	NA
Ajuba	1.91567	1.23e-18	DN_HOMvsDN_WT	2.87e-17	DN_HOMvsDN_WT	Ajuba
Akt1	0.627623	2.33e-13	DN_HOMvsDN_WT	3.65033e-12	DN_HOMvsDN_WT	NA
Ang	1.47573	1.89e-07	DN_HOMvsDN_WT	1.52032e-06	DN_HOMvsDN_WT	NA
Anxa1	2.46247	2.79e-29	DN_HOMvsDN_WT	1.61614e-27	DN_HOMvsDN_WT	NA
Armc5	-0.154354	0.13218	DN_HOMvsDN_WT	0.272305	Not regulated	NA
Asah1	1.31925	7.18e-23	DN_HOMvsDN_WT	2.513e-21	DN_HOMvsDN_WT	NA
Avpr1a	0.98281	0.00175356	DN_HOMvsDN_WT	0.0069845	DN_HOMvsDN_WT	NA
B4galt3	0.363333	0.00240661	DN_HOMvsDN_WT	0.00929311	DN_HOMvsDN_WT	NA
C3	0.987494	2.24e-11	DN_HOMvsDN_WT	2.80213e-10	DN_HOMvsDN_WT	NA
Capn2	0.400766	2.26e-07	DN_HOMvsDN_WT	1.80034e-06	DN_HOMvsDN_WT	Capn2
Ccn1	1.16248	1.68e-08	DN_HOMvsDN_WT	1.54391e-07	DN_HOMvsDN_WT	NA
Cd74	3.01987	7.09e-09	DN_HOMvsDN_WT	6.74165e-08	DN_HOMvsDN_WT	Cd74
Cdipt	0.0837963	0.194932	DN_HOMvsDN_WT	0.360447	Not regulated	NA
Cers4	0.174498	0.351744	DN_HOMvsDN_WT	0.531575	Not regulated	NA
Cers5	1.8318	3.61e-17	DN_HOMvsDN_WT	7.28644e-16	DN_HOMvsDN_WT	NA
Cln3	0.466837	9.22e-07	DN_HOMvsDN_WT	6.71102e-06	DN_HOMvsDN_WT	NA
Cnep1r1	-0.0320479	0.714732	DN_HOMvsDN_WT	0.829735	Not regulated	NA
Creb1	0.302285	8.85e-06	DN_HOMvsDN_WT	5.56721e-05	DN_HOMvsDN_WT	NA
Ctdnep1	0.0656027	0.44713	DN_HOMvsDN_WT	0.617832	Not regulated	NA
Cyb5r1	0.859236	1.32e-07	DN_HOMvsDN_WT	1.08842e-06	DN_HOMvsDN_WT	NA
Dab2	0.647827	1.63e-06	DN_HOMvsDN_WT	1.12899e-05	DN_HOMvsDN_WT	NA
Dctn6	-0.144894	0.0827188	DN_HOMvsDN_WT	0.185891	Not regulated	NA
Degs1	0.342068	9.68e-07	DN_HOMvsDN_WT	7.0148e-06	DN_HOMvsDN_WT	NA
Dgkd	0.409867	5.05e-08	DN_HOMvsDN_WT	4.41875e-07	DN_HOMvsDN_WT	NA
Dgke	0.132594	0.541075	DN_HOMvsDN_WT	0.701671	Not regulated	NA
Dgkh	0.715234	8.59e-06	DN_HOMvsDN_WT	5.4453e-05	DN_HOMvsDN_WT	NA
Dgkz	0.340341	0.000270894	DN_HOMvsDN_WT	0.00129541	DN_HOMvsDN_WT	NA
Dpm2	0.0638013	0.542207	DN_HOMvsDN_WT	0.702307	Not regulated	NA
Egr1	2.17629	2.45e-06	DN_HOMvsDN_WT	1.65174e-05	DN_HOMvsDN_WT	NA
Eif6	0.79926	5.64e-18	DN_HOMvsDN_WT	1.21278e-16	DN_HOMvsDN_WT	NA
Elovl1	0.242394	0.0129096	DN_HOMvsDN_WT	0.0400685	DN_HOMvsDN_WT	NA
Erlin1	0.0368178	0.698074	DN_HOMvsDN_WT	0.8179	Not regulated	NA
Fabp5	1.68618	1.49e-05	DN_HOMvsDN_WT	8.97821e-05	DN_HOMvsDN_WT	Fabp5
Far1	1.50709	9.24e-11	DN_HOMvsDN_WT	1.10143e-09	DN_HOMvsDN_WT	Far1
Fgfr4	0.0750604	0.415615	DN_HOMvsDN_WT	0.589131	Not regulated	NA
Ggps1	0.106427	0.239307	DN_HOMvsDN_WT	0.414161	Not regulated	NA
Gpaa1	0.214473	0.00607864	DN_HOMvsDN_WT	0.0206385	DN_HOMvsDN_WT	NA
Gstm4	-0.392118	0.00731093	DN_HOMvsDN_WT	0.0243702	DN_HOMvsDN_WT	NA
Gstp1	1.05941	8.89e-06	DN_HOMvsDN_WT	5.5817e-05	DN_HOMvsDN_WT	NA
Hacd2	0.114985	0.177307	DN_HOMvsDN_WT	0.335618	Not regulated	NA
Igf1r	1.18987	5.08e-09	DN_HOMvsDN_WT	4.93015e-08	DN_HOMvsDN_WT	NA
Igfbp7	1.7484	1.52e-25	DN_HOMvsDN_WT	6.85041e-24	DN_HOMvsDN_WT	NA
Inppl1	0.232338	0.00131697	DN_HOMvsDN_WT	0.00538909	DN_HOMvsDN_WT	NA
Isyna1	2.1832	4.62e-24	DN_HOMvsDN_WT	1.78821e-22	DN_HOMvsDN_WT	NA
Itpkb	0.615067	1.16e-05	DN_HOMvsDN_WT	7.16023e-05	DN_HOMvsDN_WT	NA
Itpkc	0.761301	3.41e-06	DN_HOMvsDN_WT	2.27103e-05	DN_HOMvsDN_WT	NA
Kat5	0.0880767	0.350354	DN_HOMvsDN_WT	0.529961	Not regulated	NA
Lbr	0.403554	0.000203836	DN_HOMvsDN_WT	0.000999518	DN_HOMvsDN_WT	NA
Lpin3	0.0689311	0.604656	DN_HOMvsDN_WT	0.751253	Not regulated	NA
Lpl	1.88762	1.19e-06	DN_HOMvsDN_WT	8.45594e-06	DN_HOMvsDN_WT	NA
Nfkb1	0.624306	1.35e-09	DN_HOMvsDN_WT	1.4011e-08	DN_HOMvsDN_WT	NA
Nr1h2	0.137766	0.059312	DN_HOMvsDN_WT	0.144118	Not regulated	NA
P2rx7	1.46995	1.34e-06	DN_HOMvsDN_WT	9.4e-06	DN_HOMvsDN_WT	NA
Pam	1.22292	1.38e-17	DN_HOMvsDN_WT	2.89185e-16	DN_HOMvsDN_WT	NA
Pck2	1.52817	5.04e-20	DN_HOMvsDN_WT	1.35915e-18	DN_HOMvsDN_WT	NA
Pdgfa	1.26276	1.27e-12	DN_HOMvsDN_WT	1.8386e-11	DN_HOMvsDN_WT	Pdgfa
Pgs1	0.0343781	0.810021	DN_HOMvsDN_WT	0.896868	Not regulated	NA
Pigh	0.184259	0.329425	DN_HOMvsDN_WT	0.509731	Not regulated	NA
Pigl	-0.0576623	0.669863	DN_HOMvsDN_WT	0.796611	Not regulated	NA
Pign	0.2347	0.00543906	DN_HOMvsDN_WT	0.0187377	DN_HOMvsDN_WT	NA
Pigp	0.627213	2.99e-05	DN_HOMvsDN_WT	0.000169022	DN_HOMvsDN_WT	NA
Pigt	-0.00132967	0.98478	DN_HOMvsDN_WT	0.992624	Not regulated	NA
Pigu	0.464957	8.51e-07	DN_HOMvsDN_WT	6.23561e-06	DN_HOMvsDN_WT	NA
Pik3c2b	0.526053	2.16e-05	DN_HOMvsDN_WT	0.000126	DN_HOMvsDN_WT	NA
Pik3cd	1.07275	0.00222487	DN_HOMvsDN_WT	0.00865227	DN_HOMvsDN_WT	NA
Pik3r2	0.0777038	0.307023	DN_HOMvsDN_WT	0.488209	Not regulated	NA
Pip4k2a	1.75359	3.58e-13	DN_HOMvsDN_WT	5.52967e-12	DN_HOMvsDN_WT	NA
Pip5k1a	0.324567	0.000256322	DN_HOMvsDN_WT	0.00123289	DN_HOMvsDN_WT	NA
Pip5k1c	0.571254	1.71e-05	DN_HOMvsDN_WT	0.000101918	DN_HOMvsDN_WT	NA
Pla2g15	-0.224505	0.0715831	DN_HOMvsDN_WT	0.166555	Not regulated	NA
Plaat3	-0.146432	0.574561	DN_HOMvsDN_WT	0.726355	Not regulated	NA
Pld1	1.23717	1.54e-16	DN_HOMvsDN_WT	2.9457e-15	DN_HOMvsDN_WT	NA
Pld2	1.18695	6.49e-20	DN_HOMvsDN_WT	1.70817e-18	DN_HOMvsDN_WT	NA
Plscr1	1.7193	1.82e-26	DN_HOMvsDN_WT	8.43352e-25	DN_HOMvsDN_WT	NA
Plscr3	0.980087	2.87e-24	DN_HOMvsDN_WT	1.13763e-22	DN_HOMvsDN_WT	NA
Prkaa1	0.528291	1.51e-10	DN_HOMvsDN_WT	1.76794e-09	DN_HOMvsDN_WT	NA
Prkab1	0.00915159	0.917317	DN_HOMvsDN_WT	0.960526	Not regulated	NA
Prkab2	1.2784	1.02e-16	DN_HOMvsDN_WT	2.00946e-15	DN_HOMvsDN_WT	NA
Prkcd	1.34211	7.37e-08	DN_HOMvsDN_WT	6.298e-07	DN_HOMvsDN_WT	NA
Prmt3	0.512495	8.49e-05	DN_HOMvsDN_WT	0.000437807	DN_HOMvsDN_WT	NA
Prpf19	-0.0659976	0.333959	DN_HOMvsDN_WT	0.513904	Not regulated	NA
Prxl2b	0.449423	0.0146266	DN_HOMvsDN_WT	0.0444337	DN_HOMvsDN_WT	NA
Ptges3	0.0970765	0.161759	DN_HOMvsDN_WT	0.313468	Not regulated	NA
Ptgs1	-0.586455	0.0128398	DN_HOMvsDN_WT	0.0399271	DN_HOMvsDN_WT	NA
Rbp1	2.67371	6.91e-20	DN_HOMvsDN_WT	1.80428e-18	DN_HOMvsDN_WT	Rbp1
Rdh9	0.447838	0.0137957	DN_HOMvsDN_WT	0.0424186	DN_HOMvsDN_WT	NA
Sccpdh	1.13159	1.28e-07	DN_HOMvsDN_WT	1.06076e-06	DN_HOMvsDN_WT	NA
Scd2	1.84493	1.24e-09	DN_HOMvsDN_WT	1.30339e-08	DN_HOMvsDN_WT	Scd2
Serinc5	1.2135	2.59e-50	DN_HOMvsDN_WT	4.10821e-48	DN_HOMvsDN_WT	Serinc5
Sh3yl1	0.353665	0.00414585	DN_HOMvsDN_WT	0.0147617	DN_HOMvsDN_WT	NA
Sik1	1.57158	2.42e-08	DN_HOMvsDN_WT	2.19939e-07	DN_HOMvsDN_WT	NA
Slc27a1	1.43843	8.25e-15	DN_HOMvsDN_WT	1.41367e-13	DN_HOMvsDN_WT	Slc27a1
Smpd3	1.12029	0.000187754	DN_HOMvsDN_WT	0.000927493	DN_HOMvsDN_WT	NA
Smpd4	-0.182756	0.0243415	DN_HOMvsDN_WT	0.0686712	Not regulated	NA
Socs3	2.17798	5.92e-07	DN_HOMvsDN_WT	4.41651e-06	DN_HOMvsDN_WT	NA
Socs5	0.851852	1.19e-09	DN_HOMvsDN_WT	1.25887e-08	DN_HOMvsDN_WT	NA
Socs6	0.300554	2.19e-05	DN_HOMvsDN_WT	0.000127524	DN_HOMvsDN_WT	NA
Sptlc2	0.977438	1.93e-22	DN_HOMvsDN_WT	6.41384e-21	DN_HOMvsDN_WT	Sptlc2
Sptssa	0.432652	3.64e-07	DN_HOMvsDN_WT	2.79152e-06	DN_HOMvsDN_WT	NA
Srd5a3	0.758591	5.24e-13	DN_HOMvsDN_WT	7.94452e-12	DN_HOMvsDN_WT	NA
St3gal2	1.20041	3.31e-10	DN_HOMvsDN_WT	3.74223e-09	DN_HOMvsDN_WT	NA
St3gal4	0.532805	7.38e-06	DN_HOMvsDN_WT	4.72377e-05	DN_HOMvsDN_WT	NA
Tcf7l2	-0.249803	0.0441788	DN_HOMvsDN_WT	0.113642	Not regulated	NA
Trib3	0.231948	0.299464	DN_HOMvsDN_WT	0.481245	Not regulated	NA
Tspo	0.517046	2.15e-07	DN_HOMvsDN_WT	1.72105e-06	DN_HOMvsDN_WT	NA
Abca2	0.0458456	0.655408	KO_HETvsKO_WT	0.786985	Not regulated	NA
Abcg1	0.159266	0.504772	KO_HETvsKO_WT	0.670448	Not regulated	NA
Abhd4	0.163296	0.0322463	KO_HETvsKO_WT	0.0880417	Not regulated	NA
Acer3	-0.149488	0.141442	KO_HETvsKO_WT	0.286013	Not regulated	NA
Agps	0.0963442	0.305612	KO_HETvsKO_WT	0.486679	Not regulated	NA
Ajuba	0.0538642	0.800677	KO_HETvsKO_WT	0.890519	Not regulated	Ajuba
Akt1	-0.115747	0.154135	KO_HETvsKO_WT	0.303473	Not regulated	NA
Ang	-0.299978	0.257763	KO_HETvsKO_WT	0.434281	Not regulated	NA
Anxa1	0.0466887	0.828405	KO_HETvsKO_WT	0.907576	Not regulated	NA
Armc5	0.0289979	0.772847	KO_HETvsKO_WT	0.871273	Not regulated	NA
Asah1	-0.0885164	0.486316	KO_HETvsKO_WT	0.654388	Not regulated	NA
Avpr1a	-0.295596	0.319218	KO_HETvsKO_WT	0.499394	Not regulated	NA
B4galt3	-0.0100159	0.931658	KO_HETvsKO_WT	0.967536	Not regulated	NA
C3	0.0862517	0.532245	KO_HETvsKO_WT	0.695151	Not regulated	NA
Capn2	-0.00358726	0.962176	KO_HETvsKO_WT	0.981569	Not regulated	Capn2
Ccn1	-0.547059	0.00597388	KO_HETvsKO_WT	0.0203332	KO_HETvsKO_WT	NA
Cd74	1.5247	0.00179035	KO_HETvsKO_WT	0.00711385	KO_HETvsKO_WT	Cd74
Cdipt	-0.0310944	0.618302	KO_HETvsKO_WT	0.761592	Not regulated	NA
Cers4	0.0807077	0.660679	KO_HETvsKO_WT	0.7907	Not regulated	NA
Cers5	-0.0139326	0.947552	KO_HETvsKO_WT	0.975447	Not regulated	NA
Cln3	0.0338739	0.717635	KO_HETvsKO_WT	0.831052	Not regulated	NA
Cnep1r1	0.0326364	0.705082	KO_HETvsKO_WT	0.823179	Not regulated	NA
Creb1	0.0168517	0.799085	KO_HETvsKO_WT	0.889374	Not regulated	NA
Ctdnep1	0.0102358	0.902487	KO_HETvsKO_WT	0.951356	Not regulated	NA
Cyb5r1	-0.00595429	0.970199	KO_HETvsKO_WT	0.986538	Not regulated	NA
Dab2	0.210782	0.109142	KO_HETvsKO_WT	0.234538	Not regulated	NA
Dctn6	-0.0691562	0.396337	KO_HETvsKO_WT	0.572159	Not regulated	NA
Degs1	0.0884647	0.181885	KO_HETvsKO_WT	0.341944	Not regulated	NA
Dgkd	0.0599413	0.410572	KO_HETvsKO_WT	0.585633	Not regulated	NA
Dgke	0.157186	0.476907	KO_HETvsKO_WT	0.646221	Not regulated	NA
Dgkh	-0.0266556	0.865409	KO_HETvsKO_WT	0.929573	Not regulated	NA
Dgkz	0.0084583	0.924697	KO_HETvsKO_WT	0.963654	Not regulated	NA
Dpm2	-0.0168185	0.867887	KO_HETvsKO_WT	0.930991	Not regulated	NA
Egr1	0.671801	0.121398	KO_HETvsKO_WT	0.253843	Not regulated	NA
Eif6	-0.0128464	0.884306	KO_HETvsKO_WT	0.941543	Not regulated	NA
Elovl1	-0.0665007	0.479645	KO_HETvsKO_WT	0.648799	Not regulated	NA
Erlin1	0.142332	0.113106	KO_HETvsKO_WT	0.240698	Not regulated	NA
Fabp5	-1.57831	1.78e-05	KO_HETvsKO_WT	0.000105517	KO_HETvsKO_WT	Fabp5
Far1	0.273321	0.22838	KO_HETvsKO_WT	0.402381	Not regulated	Far1
Fgfr4	0.15529	0.0783431	KO_HETvsKO_WT	0.178077	Not regulated	NA
Ggps1	-0.0367244	0.681662	KO_HETvsKO_WT	0.804112	Not regulated	NA
Gpaa1	-0.102181	0.178983	KO_HETvsKO_WT	0.337646	Not regulated	NA
Gstm4	0.0883384	0.52161	KO_HETvsKO_WT	0.685615	Not regulated	NA
Gstp1	-0.380311	0.0883265	KO_HETvsKO_WT	0.196215	Not regulated	NA
Hacd2	-0.0785376	0.336982	KO_HETvsKO_WT	0.517587	Not regulated	NA
Igf1r	0.0307187	0.875876	KO_HETvsKO_WT	0.935437	Not regulated	NA
Igfbp7	0.199328	0.205622	KO_HETvsKO_WT	0.374791	Not regulated	NA
Inppl1	-0.0230482	0.740651	KO_HETvsKO_WT	0.847268	Not regulated	NA
Isyna1	0.0307048	0.883788	KO_HETvsKO_WT	0.941543	Not regulated	NA
Itpkb	0.102674	0.455314	KO_HETvsKO_WT	0.626508	Not regulated	NA
Itpkc	0.0309567	0.85096	KO_HETvsKO_WT	0.920335	Not regulated	NA
Kat5	-0.0429177	0.648302	KO_HETvsKO_WT	0.781859	Not regulated	NA
Lbr	-0.181028	0.0984285	KO_HETvsKO_WT	0.215169	Not regulated	NA
Lpin3	0.0253098	0.847982	KO_HETvsKO_WT	0.91802	Not regulated	NA
Lpl	0.456365	0.210352	KO_HETvsKO_WT	0.381613	Not regulated	NA
Nfkb1	0.0888998	0.367549	KO_HETvsKO_WT	0.546671	Not regulated	NA
Nr1h2	0.0942173	0.179673	KO_HETvsKO_WT	0.338752	Not regulated	NA
P2rx7	0.352238	0.229128	KO_HETvsKO_WT	0.402687	Not regulated	NA
Pam	0.0265202	0.8455	KO_HETvsKO_WT	0.917537	Not regulated	NA
Pck2	0.0607696	0.710793	KO_HETvsKO_WT	0.826176	Not regulated	NA
Pdgfa	-0.0203364	0.906955	KO_HETvsKO_WT	0.953926	Not regulated	Pdgfa
Pgs1	-0.101064	0.467188	KO_HETvsKO_WT	0.638044	Not regulated	NA
Pigh	-0.0702243	0.710913	KO_HETvsKO_WT	0.826176	Not regulated	NA
Pigl	0.144542	0.277481	KO_HETvsKO_WT	0.455232	Not regulated	NA
Pign	0.298402	0.000409038	KO_HETvsKO_WT	0.00189008	KO_HETvsKO_WT	NA
Pigp	-0.154283	0.282285	KO_HETvsKO_WT	0.460901	Not regulated	NA
Pigt	-0.0807523	0.226284	KO_HETvsKO_WT	0.400487	Not regulated	NA
Pigu	-0.0804083	0.384682	KO_HETvsKO_WT	0.562688	Not regulated	NA
Pik3c2b	-0.0105822	0.92988	KO_HETvsKO_WT	0.966911	Not regulated	NA
Pik3cd	0.488888	0.142076	KO_HETvsKO_WT	0.286804	Not regulated	NA
Pik3r2	0.0126334	0.863677	KO_HETvsKO_WT	0.928898	Not regulated	NA
Pip4k2a	0.21415	0.354781	KO_HETvsKO_WT	0.534446	Not regulated	NA
Pip5k1a	-0.154826	0.0770065	KO_HETvsKO_WT	0.175896	Not regulated	NA
Pip5k1c	0.0846892	0.501753	KO_HETvsKO_WT	0.666977	Not regulated	NA
Pla2g15	-0.0562652	0.634698	KO_HETvsKO_WT	0.771677	Not regulated	NA
Plaat3	0.427107	0.082544	KO_HETvsKO_WT	0.185625	Not regulated	NA
Pld1	0.253716	0.0871425	KO_HETvsKO_WT	0.194109	Not regulated	NA
Pld2	0.141312	0.271209	KO_HETvsKO_WT	0.448736	Not regulated	NA
Plscr1	0.0539641	0.725022	KO_HETvsKO_WT	0.836956	Not regulated	NA
Plscr3	0.0244968	0.804298	KO_HETvsKO_WT	0.89276	Not regulated	NA
Prkaa1	0.0449535	0.578813	KO_HETvsKO_WT	0.729346	Not regulated	NA
Prkab1	-0.115203	0.176903	KO_HETvsKO_WT	0.335259	Not regulated	NA
Prkab2	-0.0125182	0.938358	KO_HETvsKO_WT	0.971122	Not regulated	NA
Prkcd	0.258667	0.274365	KO_HETvsKO_WT	0.451782	Not regulated	NA
Prmt3	-0.0167281	0.895922	KO_HETvsKO_WT	0.947097	Not regulated	NA
Prpf19	0.0745072	0.250607	KO_HETvsKO_WT	0.426758	Not regulated	NA
Prxl2b	0.130808	0.457582	KO_HETvsKO_WT	0.627593	Not regulated	NA
Ptges3	-0.0223442	0.733327	KO_HETvsKO_WT	0.842405	Not regulated	NA
Ptgs1	0.196645	0.380616	KO_HETvsKO_WT	0.55878	Not regulated	NA
Rbp1	0.347568	0.207156	KO_HETvsKO_WT	0.37696	Not regulated	Rbp1
Rdh9	0.0709639	0.681614	KO_HETvsKO_WT	0.804112	Not regulated	NA
Sccpdh	0.0215589	0.919691	KO_HETvsKO_WT	0.961482	Not regulated	NA
Scd2	0.235793	0.41087	KO_HETvsKO_WT	0.585633	Not regulated	Scd2
Serinc5	-0.0254071	0.74746	KO_HETvsKO_WT	0.85307	Not regulated	Serinc5
Sh3yl1	0.0439664	0.715962	KO_HETvsKO_WT	0.830577	Not regulated	NA
Sik1	-0.283864	0.281599	KO_HETvsKO_WT	0.46001	Not regulated	NA
Slc27a1	0.218087	0.211791	KO_HETvsKO_WT	0.382643	Not regulated	Slc27a1
Smpd3	0.171071	0.546973	KO_HETvsKO_WT	0.705702	Not regulated	NA
Smpd4	-0.0534111	0.505969	KO_HETvsKO_WT	0.671767	Not regulated	NA
Socs3	0.483016	0.238563	KO_HETvsKO_WT	0.413744	Not regulated	NA
Socs5	0.065375	0.632328	KO_HETvsKO_WT	0.769934	Not regulated	NA
Socs6	-0.0331146	0.644486	KO_HETvsKO_WT	0.778685	Not regulated	NA
Sptlc2	-0.0270713	0.782156	KO_HETvsKO_WT	0.878557	Not regulated	Sptlc2
Sptssa	0.0692532	0.390405	KO_HETvsKO_WT	0.567792	Not regulated	NA
Srd5a3	-0.106272	0.314141	KO_HETvsKO_WT	0.495111	Not regulated	NA
St3gal2	-0.130008	0.507902	KO_HETvsKO_WT	0.673789	Not regulated	NA
St3gal4	-0.0964207	0.387643	KO_HETvsKO_WT	0.565313	Not regulated	NA
Tcf7l2	0.0247071	0.834613	KO_HETvsKO_WT	0.91129	Not regulated	NA
Trib3	0.286415	0.17839	KO_HETvsKO_WT	0.337107	Not regulated	NA
Tspo	0.0463077	0.624867	KO_HETvsKO_WT	0.765951	Not regulated	NA
Abca2	-0.276543	0.00731106	KO_HOMvsKO_WT	0.0243702	KO_HOMvsKO_WT	NA
Abcg1	1.41922	1.81e-09	KO_HOMvsKO_WT	1.84362e-08	KO_HOMvsKO_WT	NA
Abhd4	0.276892	0.000262557	KO_HOMvsKO_WT	0.00125737	KO_HOMvsKO_WT	NA
Acer3	0.00303674	0.975907	KO_HOMvsKO_WT	0.988791	Not regulated	NA
Agps	0.119676	0.20071	KO_HOMvsKO_WT	0.36767	Not regulated	NA
Ajuba	0.0183558	0.931307	KO_HOMvsKO_WT	0.967477	Not regulated	Ajuba
Akt1	0.0316309	0.695577	KO_HOMvsKO_WT	0.816173	Not regulated	NA
Ang	-0.0746235	0.778245	KO_HOMvsKO_WT	0.875359	Not regulated	NA
Anxa1	0.56668	0.00747834	KO_HOMvsKO_WT	0.0248272	KO_HOMvsKO_WT	NA
Armc5	0.047069	0.637029	KO_HOMvsKO_WT	0.773653	Not regulated	NA
Asah1	0.452387	0.00033252	KO_HOMvsKO_WT	0.00157117	KO_HOMvsKO_WT	NA
Avpr1a	-0.471414	0.112389	KO_HOMvsKO_WT	0.239638	Not regulated	NA
B4galt3	0.0290551	0.801738	KO_HOMvsKO_WT	0.890519	Not regulated	NA
C3	0.360079	0.00911946	KO_HOMvsKO_WT	0.0295616	KO_HOMvsKO_WT	NA
Capn2	-0.0875109	0.246989	KO_HOMvsKO_WT	0.423667	Not regulated	Capn2
Ccn1	0.0439865	0.823034	KO_HOMvsKO_WT	0.904403	Not regulated	NA
Cd74	4.12591	2.83e-17	KO_HOMvsKO_WT	5.81919e-16	KO_HOMvsKO_WT	Cd74
Cdipt	-0.0028453	0.963447	KO_HOMvsKO_WT	0.982256	Not regulated	NA
Cers4	0.0807254	0.658498	KO_HOMvsKO_WT	0.789645	Not regulated	NA
Cers5	0.565684	0.00573896	KO_HOMvsKO_WT	0.0196474	KO_HOMvsKO_WT	NA
Cln3	0.272243	0.00310988	KO_HOMvsKO_WT	0.0115697	KO_HOMvsKO_WT	NA
Cnep1r1	0.117099	0.170366	KO_HOMvsKO_WT	0.325496	Not regulated	NA
Creb1	0.00327914	0.960246	KO_HOMvsKO_WT	0.981289	Not regulated	NA
Ctdnep1	0.0536817	0.518351	KO_HOMvsKO_WT	0.68215	Not regulated	NA
Cyb5r1	0.181763	0.249425	KO_HOMvsKO_WT	0.425627	Not regulated	NA
Dab2	0.153339	0.243046	KO_HOMvsKO_WT	0.41909	Not regulated	NA
Dctn6	-0.0683468	0.398978	KO_HOMvsKO_WT	0.574709	Not regulated	NA
Degs1	0.0654979	0.32196	KO_HOMvsKO_WT	0.50249	Not regulated	NA
Dgkd	-0.0304258	0.675929	KO_HOMvsKO_WT	0.801083	Not regulated	NA
Dgke	0.119429	0.587565	KO_HOMvsKO_WT	0.736977	Not regulated	NA
Dgkh	0.419155	0.00587248	KO_HOMvsKO_WT	0.0200628	KO_HOMvsKO_WT	NA
Dgkz	0.0863129	0.332983	KO_HOMvsKO_WT	0.512882	Not regulated	NA
Dpm2	-0.131855	0.192331	KO_HOMvsKO_WT	0.357496	Not regulated	NA
Egr1	0.13249	0.760326	KO_HOMvsKO_WT	0.863768	Not regulated	NA
Eif6	0.10649	0.225875	KO_HOMvsKO_WT	0.400392	Not regulated	NA
Elovl1	0.0848774	0.363867	KO_HOMvsKO_WT	0.543812	Not regulated	NA
Erlin1	0.0406563	0.65083	KO_HOMvsKO_WT	0.783046	Not regulated	NA
Fabp5	-0.0848331	0.816222	KO_HOMvsKO_WT	0.900225	Not regulated	Fabp5
Far1	1.08356	1.05e-06	KO_HOMvsKO_WT	7.54258e-06	KO_HOMvsKO_WT	Far1
Fgfr4	0.0577699	0.512448	KO_HOMvsKO_WT	0.677447	Not regulated	NA
Ggps1	0.0992755	0.259856	KO_HOMvsKO_WT	0.436856	Not regulated	NA
Gpaa1	-0.0334767	0.656522	KO_HOMvsKO_WT	0.787731	Not regulated	NA
Gstm4	-0.0487457	0.723664	KO_HOMvsKO_WT	0.835974	Not regulated	NA
Gstp1	0.0449078	0.840484	KO_HOMvsKO_WT	0.915486	Not regulated	NA
Hacd2	-0.0700853	0.390273	KO_HOMvsKO_WT	0.567792	Not regulated	NA
Igf1r	0.10442	0.591913	KO_HOMvsKO_WT	0.741017	Not regulated	NA
Igfbp7	0.459574	0.00347366	KO_HOMvsKO_WT	0.0126841	KO_HOMvsKO_WT	NA
Inppl1	0.0614532	0.374529	KO_HOMvsKO_WT	0.552804	Not regulated	NA
Isyna1	0.606226	0.00332672	KO_HOMvsKO_WT	0.0122977	KO_HOMvsKO_WT	NA
Itpkb	0.419343	0.00190279	KO_HOMvsKO_WT	0.0074972	KO_HOMvsKO_WT	NA
Itpkc	0.226509	0.160647	KO_HOMvsKO_WT	0.312	Not regulated	NA
Kat5	0.108783	0.239244	KO_HOMvsKO_WT	0.414161	Not regulated	NA
Lbr	-0.101706	0.345856	KO_HOMvsKO_WT	0.525336	Not regulated	NA
Lpin3	-0.0456358	0.729076	KO_HOMvsKO_WT	0.839867	Not regulated	NA
Lpl	0.270522	0.457819	KO_HOMvsKO_WT	0.627593	Not regulated	NA
Nfkb1	0.42997	1.1e-05	KO_HOMvsKO_WT	6.8283e-05	KO_HOMvsKO_WT	NA
Nr1h2	0.0575084	0.411687	KO_HOMvsKO_WT	0.585697	Not regulated	NA
P2rx7	1.16566	5.33e-05	KO_HOMvsKO_WT	0.000288416	KO_HOMvsKO_WT	NA
Pam	0.35771	0.00818331	KO_HOMvsKO_WT	0.0268693	KO_HOMvsKO_WT	NA
Pck2	0.123802	0.446717	KO_HOMvsKO_WT	0.61752	Not regulated	NA
Pdgfa	0.138059	0.424693	KO_HOMvsKO_WT	0.597111	Not regulated	Pdgfa
Pgs1	0.164638	0.230795	KO_HOMvsKO_WT	0.404753	Not regulated	NA
Pigh	0.000303827	0.998699	KO_HOMvsKO_WT	0.999307	Not regulated	NA
Pigl	0.189942	0.149435	KO_HOMvsKO_WT	0.297245	Not regulated	NA
Pign	0.294029	0.00045883	KO_HOMvsKO_WT	0.00209079	KO_HOMvsKO_WT	NA
Pigp	0.129017	0.364793	KO_HOMvsKO_WT	0.544329	Not regulated	NA
Pigt	0.02302	0.728194	KO_HOMvsKO_WT	0.839408	Not regulated	NA
Pigu	0.0250826	0.784088	KO_HOMvsKO_WT	0.879526	Not regulated	NA
Pik3c2b	-0.190278	0.114837	KO_HOMvsKO_WT	0.243436	Not regulated	NA
Pik3cd	1.71431	2.08e-07	KO_HOMvsKO_WT	1.66907e-06	KO_HOMvsKO_WT	NA
Pik3r2	-0.0277166	0.705561	KO_HOMvsKO_WT	0.823447	Not regulated	NA
Pip4k2a	1.14017	5.31e-07	KO_HOMvsKO_WT	3.99769e-06	KO_HOMvsKO_WT	NA
Pip5k1a	-0.0255769	0.766666	KO_HOMvsKO_WT	0.866934	Not regulated	NA
Pip5k1c	0.408126	0.00113243	KO_HOMvsKO_WT	0.00472203	KO_HOMvsKO_WT	NA
Pla2g15	0.142554	0.225511	KO_HOMvsKO_WT	0.399962	Not regulated	NA
Plaat3	1.69635	2.73e-12	KO_HOMvsKO_WT	3.80581e-11	KO_HOMvsKO_WT	NA
Pld1	0.41543	0.0046488	KO_HOMvsKO_WT	0.0162881	KO_HOMvsKO_WT	NA
Pld2	0.404765	0.00138601	KO_HOMvsKO_WT	0.00565753	KO_HOMvsKO_WT	NA
Plscr1	0.494525	0.00119417	KO_HOMvsKO_WT	0.00494193	KO_HOMvsKO_WT	NA
Plscr3	0.14226	0.143692	KO_HOMvsKO_WT	0.28902	Not regulated	NA
Prkaa1	0.0261548	0.745339	KO_HOMvsKO_WT	0.851273	Not regulated	NA
Prkab1	-0.0504163	0.552126	KO_HOMvsKO_WT	0.710401	Not regulated	NA
Prkab2	0.186508	0.238725	KO_HOMvsKO_WT	0.413806	Not regulated	NA
Prkcd	1.30788	2.6e-08	KO_HOMvsKO_WT	2.35647e-07	KO_HOMvsKO_WT	NA
Prmt3	-0.0301011	0.813004	KO_HOMvsKO_WT	0.898213	Not regulated	NA
Prpf19	0.0229272	0.723486	KO_HOMvsKO_WT	0.835974	Not regulated	NA
Prxl2b	0.0277737	0.87466	KO_HOMvsKO_WT	0.934903	Not regulated	NA
Ptges3	-0.0656972	0.316005	KO_HOMvsKO_WT	0.496741	Not regulated	NA
Ptgs1	0.433882	0.0517484	KO_HOMvsKO_WT	0.129568	Not regulated	NA
Rbp1	0.905203	0.000975086	KO_HOMvsKO_WT	0.0041394	KO_HOMvsKO_WT	Rbp1
Rdh9	-0.113471	0.512695	KO_HOMvsKO_WT	0.677447	Not regulated	NA
Sccpdh	0.0629282	0.766785	KO_HOMvsKO_WT	0.866934	Not regulated	NA
Scd2	0.559784	0.0502083	KO_HOMvsKO_WT	0.126889	Not regulated	Scd2
Serinc5	0.0722283	0.357263	KO_HOMvsKO_WT	0.536504	Not regulated	Serinc5
Sh3yl1	0.113484	0.343	KO_HOMvsKO_WT	0.523166	Not regulated	NA
Sik1	0.0145632	0.955864	KO_HOMvsKO_WT	0.979791	Not regulated	NA
Slc27a1	0.566444	0.00109319	KO_HOMvsKO_WT	0.00457001	KO_HOMvsKO_WT	Slc27a1
Smpd3	1.07999	0.00013128	KO_HOMvsKO_WT	0.000662738	KO_HOMvsKO_WT	NA
Smpd4	0.0820187	0.300145	KO_HOMvsKO_WT	0.481605	Not regulated	NA
Socs3	1.1619	0.0044868	KO_HOMvsKO_WT	0.0158216	KO_HOMvsKO_WT	NA
Socs5	0.0441883	0.745446	KO_HOMvsKO_WT	0.851273	Not regulated	NA
Socs6	0.0638402	0.365509	KO_HOMvsKO_WT	0.544868	Not regulated	NA
Sptlc2	-0.0502583	0.606793	KO_HOMvsKO_WT	0.752203	Not regulated	Sptlc2
Sptssa	-0.0374595	0.642227	KO_HOMvsKO_WT	0.777955	Not regulated	NA
Srd5a3	0.214444	0.0380563	KO_HOMvsKO_WT	0.100972	Not regulated	NA
St3gal2	0.271809	0.152055	KO_HOMvsKO_WT	0.301165	Not regulated	NA
St3gal4	-0.108716	0.329672	KO_HOMvsKO_WT	0.509731	Not regulated	NA
Tcf7l2	0.119931	0.308137	KO_HOMvsKO_WT	0.489378	Not regulated	NA
Trib3	-0.125743	0.556728	KO_HOMvsKO_WT	0.714542	Not regulated	NA
Tspo	0.126639	0.179801	KO_HOMvsKO_WT	0.3388	Not regulated	NA
Abca2	-0.314014	0.00293694	KO_WTvsDN_WT	0.0110266	KO_WTvsDN_WT	NA
Abcg1	0.161457	0.514014	KO_WTvsDN_WT	0.678886	Not regulated	NA
Abhd4	-0.194024	0.0133582	KO_WTvsDN_WT	0.0413048	KO_WTvsDN_WT	NA
Acer3	-0.184624	0.0729196	KO_WTvsDN_WT	0.168477	Not regulated	NA
Agps	0.132594	0.173861	KO_WTvsDN_WT	0.330637	Not regulated	NA
Ajuba	-0.494992	0.022776	KO_WTvsDN_WT	0.0647719	Not regulated	Ajuba
Akt1	0.229929	0.00612255	KO_WTvsDN_WT	0.0207662	KO_WTvsDN_WT	NA
Ang	0.754746	0.00595606	KO_WTvsDN_WT	0.0203062	KO_WTvsDN_WT	NA
Anxa1	-0.154066	0.485218	KO_WTvsDN_WT	0.653349	Not regulated	NA
Armc5	-0.199389	0.0504812	KO_WTvsDN_WT	0.127267	Not regulated	NA
Asah1	0.246026	0.0612428	KO_WTvsDN_WT	0.147687	Not regulated	NA
Avpr1a	-0.011371	0.970345	KO_WTvsDN_WT	0.986538	Not regulated	NA
B4galt3	0.116622	0.332859	KO_WTvsDN_WT	0.512882	Not regulated	NA
C3	0.502873	0.000434923	KO_WTvsDN_WT	0.00199012	KO_WTvsDN_WT	NA
Capn2	-0.501551	6.7e-11	KO_WTvsDN_WT	8.07436e-10	KO_WTvsDN_WT	Capn2
Ccn1	-0.417615	0.038999	KO_WTvsDN_WT	0.103058	Not regulated	NA
Cd74	-0.394544	0.435083	KO_WTvsDN_WT	0.60652	Not regulated	Cd74
Cdipt	-0.0774437	0.225042	KO_WTvsDN_WT	0.399562	Not regulated	NA
Cers4	-0.0561761	0.765684	KO_WTvsDN_WT	0.866564	Not regulated	NA
Cers5	0.457193	0.040803	KO_WTvsDN_WT	0.106977	Not regulated	NA
Cln3	-0.0537479	0.575123	KO_WTvsDN_WT	0.726355	Not regulated	NA
Cnep1r1	-0.248231	0.00453632	KO_WTvsDN_WT	0.0159335	KO_WTvsDN_WT	NA
Creb1	0.122734	0.0729215	KO_WTvsDN_WT	0.168477	Not regulated	NA
Ctdnep1	-0.211831	0.0129884	KO_WTvsDN_WT	0.0402373	KO_WTvsDN_WT	NA
Cyb5r1	-0.158246	0.33117	KO_WTvsDN_WT	0.511146	Not regulated	NA
Dab2	-0.223503	0.0980825	KO_WTvsDN_WT	0.214698	Not regulated	NA
Dctn6	-0.1151	0.163954	KO_WTvsDN_WT	0.316554	Not regulated	NA
Degs1	0.124485	0.0694605	KO_WTvsDN_WT	0.162697	Not regulated	NA
Dgkd	0.0448682	0.550134	KO_WTvsDN_WT	0.708669	Not regulated	NA
Dgke	-0.71051	0.00130325	KO_WTvsDN_WT	0.0053396	KO_WTvsDN_WT	NA
Dgkh	0.229252	0.160555	KO_WTvsDN_WT	0.312	Not regulated	NA
Dgkz	-0.224621	0.0144207	KO_WTvsDN_WT	0.0439705	KO_WTvsDN_WT	NA
Dpm2	-0.102391	0.321955	KO_WTvsDN_WT	0.50249	Not regulated	NA
Egr1	-0.190688	0.671189	KO_WTvsDN_WT	0.797477	Not regulated	NA
Eif6	-0.0451548	0.619338	KO_WTvsDN_WT	0.762012	Not regulated	NA
Elovl1	-0.289009	0.00261841	KO_WTvsDN_WT	0.00997397	KO_WTvsDN_WT	NA
Erlin1	-0.19011	0.0400881	KO_WTvsDN_WT	0.105564	Not regulated	NA
Fabp5	0.330579	0.381726	KO_WTvsDN_WT	0.559661	Not regulated	Fabp5
Far1	-0.137278	0.557734	KO_WTvsDN_WT	0.714542	Not regulated	Far1
Fgfr4	-0.298214	0.000993234	KO_WTvsDN_WT	0.00420018	KO_WTvsDN_WT	NA
Ggps1	-0.0749397	0.409857	KO_WTvsDN_WT	0.585256	Not regulated	NA
Gpaa1	0.0920558	0.237076	KO_WTvsDN_WT	0.411816	Not regulated	NA
Gstm4	-0.694048	1.03e-06	KO_WTvsDN_WT	7.4151e-06	KO_WTvsDN_WT	NA
Gstp1	-0.0119945	0.958578	KO_WTvsDN_WT	0.980635	Not regulated	NA
Hacd2	-0.259439	0.00192471	KO_WTvsDN_WT	0.00756545	KO_WTvsDN_WT	NA
Igf1r	0.378309	0.0672227	KO_WTvsDN_WT	0.158812	Not regulated	NA
Igfbp7	-0.150018	0.356958	KO_WTvsDN_WT	0.536504	Not regulated	NA
Inppl1	-0.0531726	0.456388	KO_WTvsDN_WT	0.626948	Not regulated	NA
Isyna1	0.0397034	0.854464	KO_WTvsDN_WT	0.923214	Not regulated	NA
Itpkb	-0.052621	0.709695	KO_WTvsDN_WT	0.825635	Not regulated	NA
Itpkc	0.00746792	0.964758	KO_WTvsDN_WT	0.983265	Not regulated	NA
Kat5	-0.124446	0.190854	KO_WTvsDN_WT	0.355757	Not regulated	NA
Lbr	0.0416845	0.706638	KO_WTvsDN_WT	0.823863	Not regulated	NA
Lpin3	-0.251546	0.0598119	KO_WTvsDN_WT	0.145012	Not regulated	NA
Lpl	-0.722011	0.0554181	KO_WTvsDN_WT	0.136984	Not regulated	NA
Nfkb1	-0.10225	0.31402	KO_WTvsDN_WT	0.495111	Not regulated	NA
Nr1h2	-0.100136	0.165102	KO_WTvsDN_WT	0.317938	Not regulated	NA
P2rx7	-0.175014	0.563127	KO_WTvsDN_WT	0.717817	Not regulated	NA
Pam	0.118695	0.398738	KO_WTvsDN_WT	0.574616	Not regulated	NA
Pck2	0.098195	0.562096	KO_WTvsDN_WT	0.717574	Not regulated	NA
Pdgfa	-0.670883	0.000147929	KO_WTvsDN_WT	0.000739645	KO_WTvsDN_WT	Pdgfa
Pgs1	-0.302692	0.0320189	KO_WTvsDN_WT	0.087639	Not regulated	NA
Pigh	0.0151682	0.937219	KO_WTvsDN_WT	0.970929	Not regulated	NA
Pigl	-0.165291	0.224038	KO_WTvsDN_WT	0.398641	Not regulated	NA
Pign	-0.305029	0.000411371	KO_WTvsDN_WT	0.00189365	KO_WTvsDN_WT	NA
Pigp	0.0764973	0.604151	KO_WTvsDN_WT	0.750909	Not regulated	NA
Pigt	0.0283674	0.678485	KO_WTvsDN_WT	0.802666	Not regulated	NA
Pigu	0.0167175	0.859656	KO_WTvsDN_WT	0.926693	Not regulated	NA
Pik3c2b	0.0714712	0.563486	KO_WTvsDN_WT	0.717998	Not regulated	NA
Pik3cd	-0.465692	0.175619	KO_WTvsDN_WT	0.333402	Not regulated	NA
Pik3r2	-0.0517798	0.492005	KO_WTvsDN_WT	0.658274	Not regulated	NA
Pip4k2a	0.092808	0.698974	KO_WTvsDN_WT	0.818372	Not regulated	NA
Pip5k1a	0.0895235	0.31574	KO_WTvsDN_WT	0.496741	Not regulated	NA
Pip5k1c	-0.0651412	0.616483	KO_WTvsDN_WT	0.760733	Not regulated	NA
Pla2g15	-0.096666	0.426314	KO_WTvsDN_WT	0.597903	Not regulated	NA
Plaat3	-0.177859	0.484788	KO_WTvsDN_WT	0.653134	Not regulated	NA
Pld1	-0.172898	0.257409	KO_WTvsDN_WT	0.434281	Not regulated	NA
Pld2	-0.117388	0.373473	KO_WTvsDN_WT	0.552677	Not regulated	NA
Plscr1	-0.142012	0.369413	KO_WTvsDN_WT	0.548947	Not regulated	NA
Plscr3	-0.0792134	0.431483	KO_WTvsDN_WT	0.603557	Not regulated	NA
Prkaa1	0.0850306	0.309222	KO_WTvsDN_WT	0.490757	Not regulated	NA
Prkab1	-0.159541	0.0662507	KO_WTvsDN_WT	0.157035	Not regulated	NA
Prkab2	-0.189762	0.244414	KO_WTvsDN_WT	0.420886	Not regulated	NA
Prkcd	-0.475711	0.0511994	KO_WTvsDN_WT	0.128683	Not regulated	NA
Prmt3	0.0174987	0.893803	KO_WTvsDN_WT	0.945839	Not regulated	NA
Prpf19	-0.374599	1.92e-08	KO_WTvsDN_WT	1.75955e-07	KO_WTvsDN_WT	NA
Prxl2b	-0.0041981	0.981573	KO_WTvsDN_WT	0.991214	Not regulated	NA
Ptges3	-0.00086128	0.989838	KO_WTvsDN_WT	0.995459	Not regulated	NA
Ptgs1	-0.573653	0.0125762	KO_WTvsDN_WT	0.0392186	KO_WTvsDN_WT	NA
Rbp1	0.358468	0.210525	KO_WTvsDN_WT	0.381613	Not regulated	Rbp1
Rdh9	0.128421	0.472937	KO_WTvsDN_WT	0.64296	Not regulated	NA
Sccpdh	-0.0380712	0.861957	KO_WTvsDN_WT	0.927966	Not regulated	NA
Scd2	0.0203974	0.945202	KO_WTvsDN_WT	0.974912	Not regulated	Scd2
Serinc5	-0.0625526	0.439767	KO_WTvsDN_WT	0.610479	Not regulated	Serinc5
Sh3yl1	-0.0100456	0.935446	KO_WTvsDN_WT	0.970552	Not regulated	NA
Sik1	0.945753	0.000547405	KO_WTvsDN_WT	0.00245363	KO_WTvsDN_WT	NA
Slc27a1	0.448411	0.0139741	KO_WTvsDN_WT	0.0428471	KO_WTvsDN_WT	Slc27a1
Smpd3	-0.52114	0.0750815	KO_WTvsDN_WT	0.172427	Not regulated	NA
Smpd4	-0.242872	0.00266156	KO_WTvsDN_WT	0.0101115	KO_WTvsDN_WT	NA
Socs3	0.0215218	0.959576	KO_WTvsDN_WT	0.981046	Not regulated	NA
Socs5	0.0696698	0.621358	KO_WTvsDN_WT	0.763382	Not regulated	NA
Socs6	-0.0670854	0.356188	KO_WTvsDN_WT	0.536075	Not regulated	NA
Sptlc2	-0.249855	0.0124002	KO_WTvsDN_WT	0.03878	KO_WTvsDN_WT	Sptlc2
Sptssa	0.229696	0.00605766	KO_WTvsDN_WT	0.0205885	KO_WTvsDN_WT	NA
Srd5a3	-0.188953	0.0764066	KO_WTvsDN_WT	0.174811	Not regulated	NA
St3gal2	0.00105976	0.995751	KO_WTvsDN_WT	0.998542	Not regulated	NA
St3gal4	0.333218	0.00391943	KO_WTvsDN_WT	0.0140774	KO_WTvsDN_WT	NA
Tcf7l2	-0.140375	0.247309	KO_WTvsDN_WT	0.423667	Not regulated	NA
Trib3	-0.357436	0.102976	KO_WTvsDN_WT	0.22392	Not regulated	NA
Tspo	-0.00238931	0.980488	KO_WTvsDN_WT	0.991031	Not regulated	NA
Abca2	0.503677	1.91e-06	DN_HOMvsKO_HOM	1.30915e-05	DN_HOMvsKO_HOM	NA
Abcg1	0.189087	0.432212	DN_HOMvsKO_HOM	0.603557	Not regulated	NA
Abhd4	0.253309	0.00100077	DN_HOMvsKO_HOM	0.00421949	DN_HOMvsKO_HOM	NA
Acer3	0.514113	3.47e-07	DN_HOMvsKO_HOM	2.67361e-06	DN_HOMvsKO_HOM	NA
Agps	0.344063	0.000238809	DN_HOMvsKO_HOM	0.00115742	DN_HOMvsKO_HOM	NA
Ajuba	2.3923	2.8e-29	DN_HOMvsKO_HOM	1.61614e-27	DN_HOMvsKO_HOM	Ajuba
Akt1	0.366064	9.49e-06	DN_HOMvsKO_HOM	5.9245e-05	DN_HOMvsKO_HOM	NA
Ang	0.795602	0.00370415	DN_HOMvsKO_HOM	0.0134214	DN_HOMvsKO_HOM	NA
Anxa1	2.04986	1.86e-22	DN_HOMvsKO_HOM	6.24429e-21	DN_HOMvsKO_HOM	NA
Armc5	-0.00203384	0.983829	DN_HOMvsKO_HOM	0.992346	Not regulated	NA
Asah1	0.620834	1.41e-06	DN_HOMvsKO_HOM	9.82818e-06	DN_HOMvsKO_HOM	NA
Avpr1a	1.4656	1.6e-06	DN_HOMvsKO_HOM	1.11055e-05	DN_HOMvsKO_HOM	NA
B4galt3	0.217656	0.0583423	DN_HOMvsKO_HOM	0.142499	Not regulated	NA
C3	0.124542	0.383568	DN_HOMvsKO_HOM	0.56136	Not regulated	NA
Capn2	0.989828	1.34e-38	DN_HOMvsKO_HOM	1.2596e-36	DN_HOMvsKO_HOM	Capn2
Ccn1	1.5361	1.85e-14	DN_HOMvsKO_HOM	3.08959e-13	DN_HOMvsKO_HOM	NA
Cd74	-0.711494	0.158719	DN_HOMvsKO_HOM	0.309536	Not regulated	Cd74
Cdipt	0.164085	0.00912005	DN_HOMvsKO_HOM	0.0295616	DN_HOMvsKO_HOM	NA
Cers4	0.149948	0.40871	DN_HOMvsKO_HOM	0.584379	Not regulated	NA
Cers5	0.808926	4.45e-05	DN_HOMvsKO_HOM	0.000244824	DN_HOMvsKO_HOM	NA
Cln3	0.248342	0.00651745	DN_HOMvsKO_HOM	0.0219922	DN_HOMvsKO_HOM	NA
Cnep1r1	0.0990843	0.247255	DN_HOMvsKO_HOM	0.423667	Not regulated	NA
Creb1	0.176273	0.00699658	DN_HOMvsKO_HOM	0.0234407	DN_HOMvsKO_HOM	NA
Ctdnep1	0.223752	0.00784526	DN_HOMvsKO_HOM	0.0258368	DN_HOMvsKO_HOM	NA
Cyb5r1	0.835719	1.19e-07	DN_HOMvsKO_HOM	9.91165e-07	DN_HOMvsKO_HOM	NA
Dab2	0.717992	4.62e-08	DN_HOMvsKO_HOM	4.07501e-07	DN_HOMvsKO_HOM	NA
Dctn6	0.0385531	0.637677	DN_HOMvsKO_HOM	0.774154	Not regulated	NA
Degs1	0.152084	0.0241337	DN_HOMvsKO_HOM	0.0682717	Not regulated	NA
Dgkd	0.395425	5.86e-08	DN_HOMvsKO_HOM	5.07353e-07	DN_HOMvsKO_HOM	NA
Dgke	0.723674	0.000813892	DN_HOMvsKO_HOM	0.00354194	DN_HOMvsKO_HOM	NA
Dgkh	0.0668281	0.654459	DN_HOMvsKO_HOM	0.786405	Not regulated	NA
Dgkz	0.478649	1.38e-07	DN_HOMvsKO_HOM	1.13505e-06	DN_HOMvsKO_HOM	NA
Dpm2	0.298047	0.00362982	DN_HOMvsKO_HOM	0.0131811	DN_HOMvsKO_HOM	NA
Egr1	2.23449	5.89e-07	DN_HOMvsKO_HOM	4.40411e-06	DN_HOMvsKO_HOM	NA
Eif6	0.737924	1.79e-16	DN_HOMvsKO_HOM	3.38454e-15	DN_HOMvsKO_HOM	NA
Elovl1	0.446526	2.58e-06	DN_HOMvsKO_HOM	1.7319e-05	DN_HOMvsKO_HOM	NA
Erlin1	0.186272	0.0433474	DN_HOMvsKO_HOM	0.112029	Not regulated	NA
Fabp5	1.44044	0.000132343	DN_HOMvsKO_HOM	0.000666782	DN_HOMvsKO_HOM	Fabp5
Far1	0.560805	0.010921	DN_HOMvsKO_HOM	0.0346723	DN_HOMvsKO_HOM	Far1
Fgfr4	0.315505	0.00044682	DN_HOMvsKO_HOM	0.00204172	DN_HOMvsKO_HOM	NA
Ggps1	0.0820915	0.348739	DN_HOMvsKO_HOM	0.528489	Not regulated	NA
Gpaa1	0.155894	0.0392031	DN_HOMvsKO_HOM	0.103514	Not regulated	NA
Gstm4	0.350675	0.0136215	DN_HOMvsKO_HOM	0.0419222	DN_HOMvsKO_HOM	NA
Gstp1	1.02649	8.76e-06	DN_HOMvsKO_HOM	5.52115e-05	DN_HOMvsKO_HOM	NA
Hacd2	0.444509	9.16e-08	DN_HOMvsKO_HOM	7.72728e-07	DN_HOMvsKO_HOM	NA
Igf1r	0.707145	0.000221465	DN_HOMvsKO_HOM	0.00107944	DN_HOMvsKO_HOM	NA
Igfbp7	1.43885	6.36e-19	DN_HOMvsKO_HOM	1.52733e-17	DN_HOMvsKO_HOM	NA
Inppl1	0.224057	0.00140751	DN_HOMvsKO_HOM	0.00573623	DN_HOMvsKO_HOM	NA
Isyna1	1.53727	8.02e-14	DN_HOMvsKO_HOM	1.29342e-12	DN_HOMvsKO_HOM	NA
Itpkb	0.248345	0.06366	DN_HOMvsKO_HOM	0.151989	Not regulated	NA
Itpkc	0.527324	0.000730879	DN_HOMvsKO_HOM	0.00320612	DN_HOMvsKO_HOM	NA
Kat5	0.103739	0.257321	DN_HOMvsKO_HOM	0.434281	Not regulated	NA
Lbr	0.463575	1.16e-05	DN_HOMvsKO_HOM	7.16023e-05	DN_HOMvsKO_HOM	NA
Lpin3	0.366113	0.00528047	DN_HOMvsKO_HOM	0.0182871	DN_HOMvsKO_HOM	NA
Lpl	2.33911	5.22e-10	DN_HOMvsKO_HOM	5.78242e-09	DN_HOMvsKO_HOM	NA
Nfkb1	0.296585	0.00281688	DN_HOMvsKO_HOM	0.0106279	DN_HOMvsKO_HOM	NA
Nr1h2	0.180393	0.0110536	DN_HOMvsKO_HOM	0.0349004	DN_HOMvsKO_HOM	NA
P2rx7	0.479309	0.0983502	DN_HOMvsKO_HOM	0.215141	Not regulated	NA
Pam	0.74651	6.28e-08	DN_HOMvsKO_HOM	5.42289e-07	DN_HOMvsKO_HOM	NA
Pck2	1.30617	3.24e-16	DN_HOMvsKO_HOM	6.05659e-15	DN_HOMvsKO_HOM	NA
Pdgfa	1.79559	5.99e-25	DN_HOMvsKO_HOM	2.62761e-23	DN_HOMvsKO_HOM	Pdgfa
Pgs1	0.172433	0.215693	DN_HOMvsKO_HOM	0.387141	Not regulated	NA
Pigh	0.168787	0.355399	DN_HOMvsKO_HOM	0.535131	Not regulated	NA
Pigl	-0.0823135	0.529926	DN_HOMvsKO_HOM	0.694027	Not regulated	NA
Pign	0.245701	0.00271529	DN_HOMvsKO_HOM	0.0102958	DN_HOMvsKO_HOM	NA
Pigp	0.421698	0.00367508	DN_HOMvsKO_HOM	0.0133308	DN_HOMvsKO_HOM	NA
Pigt	-0.0527171	0.435142	DN_HOMvsKO_HOM	0.60652	Not regulated	NA
Pigu	0.423157	3.69e-06	DN_HOMvsKO_HOM	2.4476e-05	DN_HOMvsKO_HOM	NA
Pik3c2b	0.64486	9.37e-08	DN_HOMvsKO_HOM	7.8725e-07	DN_HOMvsKO_HOM	NA
Pik3cd	-0.175866	0.602184	DN_HOMvsKO_HOM	0.749314	Not regulated	NA
Pik3r2	0.1572	0.0338576	DN_HOMvsKO_HOM	0.0919831	Not regulated	NA
Pip4k2a	0.520611	0.0227785	DN_HOMvsKO_HOM	0.0647719	Not regulated	NA
Pip5k1a	0.260621	0.00236393	DN_HOMvsKO_HOM	0.00916057	DN_HOMvsKO_HOM	NA
Pip5k1c	0.228269	0.0751551	DN_HOMvsKO_HOM	0.172427	Not regulated	NA
Pla2g15	-0.270393	0.025207	DN_HOMvsKO_HOM	0.0705196	Not regulated	NA
Plaat3	-1.66493	2.38e-11	DN_HOMvsKO_HOM	2.93266e-10	DN_HOMvsKO_HOM	NA
Pld1	0.994638	4.78e-12	DN_HOMvsKO_HOM	6.49843e-11	DN_HOMvsKO_HOM	NA
Pld2	0.899571	5.05e-13	DN_HOMvsKO_HOM	7.6919e-12	DN_HOMvsKO_HOM	NA
Plscr1	1.36679	1.94e-18	DN_HOMvsKO_HOM	4.37164e-17	DN_HOMvsKO_HOM	NA
Plscr3	0.91704	5.37e-23	DN_HOMvsKO_HOM	1.89971e-21	DN_HOMvsKO_HOM	NA
Prkaa1	0.417105	1.47e-07	DN_HOMvsKO_HOM	1.20606e-06	DN_HOMvsKO_HOM	NA
Prkab1	0.219109	0.0109484	DN_HOMvsKO_HOM	0.0346723	DN_HOMvsKO_HOM	NA
Prkab2	1.28166	7.71e-18	DN_HOMvsKO_HOM	1.62602e-16	DN_HOMvsKO_HOM	NA
Prkcd	0.509935	0.0340165	DN_HOMvsKO_HOM	0.0921106	Not regulated	NA
Prmt3	0.525097	3.33e-05	DN_HOMvsKO_HOM	0.00018569	DN_HOMvsKO_HOM	NA
Prpf19	0.285674	1.74e-05	DN_HOMvsKO_HOM	0.000103332	DN_HOMvsKO_HOM	NA
Prxl2b	0.425847	0.0170226	DN_HOMvsKO_HOM	0.0501831	Not regulated	NA
Ptges3	0.163635	0.0150935	DN_HOMvsKO_HOM	0.0454923	DN_HOMvsKO_HOM	NA
Ptgs1	-0.446683	0.0511568	DN_HOMvsKO_HOM	0.128674	Not regulated	NA
Rbp1	1.41004	5.4e-07	DN_HOMvsKO_HOM	4.05616e-06	DN_HOMvsKO_HOM	Rbp1
Rdh9	0.432887	0.0141014	DN_HOMvsKO_HOM	0.0431568	DN_HOMvsKO_HOM	NA
Sccpdh	1.10674	9.38e-08	DN_HOMvsKO_HOM	7.8725e-07	DN_HOMvsKO_HOM	NA
Scd2	1.26475	1.59e-05	DN_HOMvsKO_HOM	9.5458e-05	DN_HOMvsKO_HOM	Scd2
Serinc5	1.20383	1.3e-52	DN_HOMvsKO_HOM	2.85133e-50	DN_HOMvsKO_HOM	Serinc5
Sh3yl1	0.250226	0.0354702	DN_HOMvsKO_HOM	0.0949527	Not regulated	NA
Sik1	0.611262	0.024369	DN_HOMvsKO_HOM	0.0686712	Not regulated	NA
Slc27a1	0.423579	0.0163742	DN_HOMvsKO_HOM	0.0485763	DN_HOMvsKO_HOM	Slc27a1
Smpd3	0.561438	0.0527423	DN_HOMvsKO_HOM	0.131257	Not regulated	NA
Smpd4	-0.0219032	0.782895	DN_HOMvsKO_HOM	0.878708	Not regulated	NA
Socs3	0.994567	0.0181119	DN_HOMvsKO_HOM	0.0530143	Not regulated	NA
Socs5	0.737994	4.67e-08	DN_HOMvsKO_HOM	4.1081e-07	DN_HOMvsKO_HOM	NA
Socs6	0.303799	9.47e-06	DN_HOMvsKO_HOM	5.92325e-05	DN_HOMvsKO_HOM	NA
Sptlc2	1.27755	8.16e-39	DN_HOMvsKO_HOM	7.896e-37	DN_HOMvsKO_HOM	Sptlc2
Sptssa	0.240416	0.00338629	DN_HOMvsKO_HOM	0.0124619	DN_HOMvsKO_HOM	NA
Srd5a3	0.7331	5.9e-13	DN_HOMvsKO_HOM	8.86347e-12	DN_HOMvsKO_HOM	NA
St3gal2	0.927537	3.17e-07	DN_HOMvsKO_HOM	2.45974e-06	DN_HOMvsKO_HOM	NA
St3gal4	0.308304	0.00733785	DN_HOMvsKO_HOM	0.0244347	DN_HOMvsKO_HOM	NA
Tcf7l2	-0.229359	0.0571128	DN_HOMvsKO_HOM	0.139807	Not regulated	NA
Trib3	0.715127	0.00105885	DN_HOMvsKO_HOM	0.00443774	DN_HOMvsKO_HOM	NA
Tspo	0.392797	4.68e-05	DN_HOMvsKO_HOM	0.00025662	DN_HOMvsKO_HOM	NA
Abca2	0.343359	0.000778176	DN_HETvsKO_HET	0.0034	DN_HETvsKO_HET	NA
Abcg1	0.515785	0.0295658	DN_HETvsKO_HET	0.0813988	Not regulated	NA
Abhd4	0.148646	0.0493554	DN_HETvsKO_HET	0.125486	Not regulated	NA
Acer3	0.279055	0.00570359	DN_HETvsKO_HET	0.0195467	DN_HETvsKO_HET	NA
Agps	-0.10624	0.257372	DN_HETvsKO_HET	0.434281	Not regulated	NA
Ajuba	0.352917	0.0947134	DN_HETvsKO_HET	0.208154	Not regulated	Ajuba
Akt1	-0.0395829	0.626492	DN_HETvsKO_HET	0.767433	Not regulated	NA
Ang	-0.232064	0.381482	DN_HETvsKO_HET	0.559552	Not regulated	NA
Anxa1	0.417705	0.0494139	DN_HETvsKO_HET	0.125538	Not regulated	NA
Armc5	0.123472	0.213761	DN_HETvsKO_HET	0.384904	Not regulated	NA
Asah1	0.209513	0.0985933	DN_HETvsKO_HET	0.215386	Not regulated	NA
Avpr1a	0.676327	0.022348	DN_HETvsKO_HET	0.0637684	Not regulated	NA
B4galt3	0.0305407	0.792593	DN_HETvsKO_HET	0.88586	Not regulated	NA
C3	-0.203011	0.141541	DN_HETvsKO_HET	0.286037	Not regulated	NA
Capn2	0.464864	4.99e-10	DN_HETvsKO_HET	5.54632e-09	DN_HETvsKO_HET	Capn2
Ccn1	0.846468	1.95e-05	DN_HETvsKO_HET	0.000114767	DN_HETvsKO_HET	NA
Cd74	1.93811	7.11e-05	DN_HETvsKO_HET	0.00037427	DN_HETvsKO_HET	Cd74
Cdipt	0.0589104	0.343552	DN_HETvsKO_HET	0.523522	Not regulated	NA
Cers4	-0.253779	0.170178	DN_HETvsKO_HET	0.325325	Not regulated	NA
Cers5	0.277196	0.1834	DN_HETvsKO_HET	0.344223	Not regulated	NA
Cln3	0.170028	0.0659187	DN_HETvsKO_HET	0.156474	Not regulated	NA
Cnep1r1	0.186864	0.0281093	DN_HETvsKO_HET	0.0776488	Not regulated	NA
Creb1	-0.0946112	0.153108	DN_HETvsKO_HET	0.302355	Not regulated	NA
Ctdnep1	0.153811	0.0637148	DN_HETvsKO_HET	0.15201	Not regulated	NA
Cyb5r1	0.313349	0.0468442	DN_HETvsKO_HET	0.119656	Not regulated	NA
Dab2	-0.0678045	0.603773	DN_HETvsKO_HET	0.750724	Not regulated	NA
Dctn6	0.00380155	0.962797	DN_HETvsKO_HET	0.981898	Not regulated	NA
Degs1	-0.228421	0.000578652	DN_HETvsKO_HET	0.00258664	DN_HETvsKO_HET	NA
Dgkd	-0.126644	0.0820205	DN_HETvsKO_HET	0.184827	Not regulated	NA
Dgke	0.339062	0.115447	DN_HETvsKO_HET	0.244101	Not regulated	NA
Dgkh	-0.155654	0.325704	DN_HETvsKO_HET	0.506891	Not regulated	NA
Dgkz	0.166651	0.0614537	DN_HETvsKO_HET	0.147794	Not regulated	NA
Dpm2	0.254714	0.010955	DN_HETvsKO_HET	0.0346723	DN_HETvsKO_HET	NA
Egr1	-0.208285	0.630505	DN_HETvsKO_HET	0.769139	Not regulated	NA
Eif6	-0.00182968	0.98345	DN_HETvsKO_HET	0.992346	Not regulated	NA
Elovl1	0.326479	0.000476256	DN_HETvsKO_HET	0.0021642	DN_HETvsKO_HET	NA
Erlin1	0.0522886	0.559257	DN_HETvsKO_HET	0.715936	Not regulated	NA
Fabp5	0.676958	0.0663529	DN_HETvsKO_HET	0.157164	Not regulated	Fabp5
Far1	0.638321	0.00394131	DN_HETvsKO_HET	0.0141406	DN_HETvsKO_HET	Far1
Fgfr4	0.137795	0.115713	DN_HETvsKO_HET	0.244506	Not regulated	NA
Ggps1	0.0441427	0.620232	DN_HETvsKO_HET	0.762827	Not regulated	NA
Gpaa1	0.0105294	0.889961	DN_HETvsKO_HET	0.94372	Not regulated	NA
Gstm4	0.664093	1.33e-06	DN_HETvsKO_HET	9.34979e-06	DN_HETvsKO_HET	NA
Gstp1	0.907163	4.79e-05	DN_HETvsKO_HET	0.000262215	DN_HETvsKO_HET	NA
Hacd2	0.28197	0.000531163	DN_HETvsKO_HET	0.00238733	DN_HETvsKO_HET	NA
Igf1r	-0.391595	0.0500992	DN_HETvsKO_HET	0.12679	Not regulated	NA
Igfbp7	0.0841504	0.592618	DN_HETvsKO_HET	0.741053	Not regulated	NA
Inppl1	0.0495556	0.475402	DN_HETvsKO_HET	0.644712	Not regulated	NA
Isyna1	0.563845	0.00643231	DN_HETvsKO_HET	0.0217272	DN_HETvsKO_HET	NA
Itpkb	0.132414	0.329247	DN_HETvsKO_HET	0.509731	Not regulated	NA
Itpkc	0.0945197	0.561153	DN_HETvsKO_HET	0.717046	Not regulated	NA
Kat5	0.287679	0.00182863	DN_HETvsKO_HET	0.007231	DN_HETvsKO_HET	NA
Lbr	0.101567	0.354037	DN_HETvsKO_HET	0.533814	Not regulated	NA
Lpin3	0.247162	0.0569892	DN_HETvsKO_HET	0.139609	Not regulated	NA
Lpl	0.317698	0.382832	DN_HETvsKO_HET	0.560681	Not regulated	NA
Nfkb1	0.250502	0.010512	DN_HETvsKO_HET	0.0336097	DN_HETvsKO_HET	NA
Nr1h2	0.0929384	0.18224	DN_HETvsKO_HET	0.342415	Not regulated	NA
P2rx7	0.70109	0.0146851	DN_HETvsKO_HET	0.044529	DN_HETvsKO_HET	NA
Pam	-0.164265	0.227876	DN_HETvsKO_HET	0.401775	Not regulated	NA
Pck2	-0.0934904	0.567729	DN_HETvsKO_HET	0.722285	Not regulated	NA
Pdgfa	0.780952	5.35e-06	DN_HETvsKO_HET	3.49236e-05	DN_HETvsKO_HET	Pdgfa
Pgs1	0.418977	0.00233071	DN_HETvsKO_HET	0.00904251	DN_HETvsKO_HET	NA
Pigh	0.0133724	0.943652	DN_HETvsKO_HET	0.974012	Not regulated	NA
Pigl	-0.281729	0.0351009	DN_HETvsKO_HET	0.094271	Not regulated	NA
Pign	0.137849	0.0923437	DN_HETvsKO_HET	0.203763	Not regulated	NA
Pigp	0.164287	0.251562	DN_HETvsKO_HET	0.428162	Not regulated	NA
Pigt	0.0707667	0.288031	DN_HETvsKO_HET	0.468305	Not regulated	NA
Pigu	0.145999	0.112338	DN_HETvsKO_HET	0.239638	Not regulated	NA
Pik3c2b	-0.0769584	0.522464	DN_HETvsKO_HET	0.68619	Not regulated	NA
Pik3cd	0.970511	0.00321744	DN_HETvsKO_HET	0.0119339	DN_HETvsKO_HET	NA
Pik3r2	0.056082	0.44336	DN_HETvsKO_HET	0.613912	Not regulated	NA
Pip4k2a	0.597378	0.00872871	DN_HETvsKO_HET	0.028405	DN_HETvsKO_HET	NA
Pip5k1a	0.0439433	0.616524	DN_HETvsKO_HET	0.760733	Not regulated	NA
Pip5k1c	0.0054254	0.965604	DN_HETvsKO_HET	0.983265	Not regulated	NA
Pla2g15	0.0504461	0.669702	DN_HETvsKO_HET	0.796611	Not regulated	NA
Plaat3	0.899336	0.000203853	DN_HETvsKO_HET	0.000999518	DN_HETvsKO_HET	NA
Pld1	0.300438	0.0381024	DN_HETvsKO_HET	0.101013	Not regulated	NA
Pld2	0.302783	0.0162573	DN_HETvsKO_HET	0.0483165	DN_HETvsKO_HET	NA
Plscr1	0.354173	0.020446	DN_HETvsKO_HET	0.0586465	Not regulated	NA
Plscr3	0.157116	0.106022	DN_HETvsKO_HET	0.229181	Not regulated	NA
Prkaa1	-0.0372389	0.644011	DN_HETvsKO_HET	0.778432	Not regulated	NA
Prkab1	0.139331	0.101443	DN_HETvsKO_HET	0.221025	Not regulated	NA
Prkab2	0.0879613	0.582954	DN_HETvsKO_HET	0.732589	Not regulated	NA
Prkcd	0.976506	3.2e-05	DN_HETvsKO_HET	0.000179048	DN_HETvsKO_HET	NA
Prmt3	0.0425888	0.737928	DN_HETvsKO_HET	0.846648	Not regulated	NA
Prpf19	0.259978	5.65e-05	DN_HETvsKO_HET	0.000303238	DN_HETvsKO_HET	NA
Prxl2b	-0.181525	0.302331	DN_HETvsKO_HET	0.483173	Not regulated	NA
Ptges3	0.0539487	0.410131	DN_HETvsKO_HET	0.585393	Not regulated	NA
Ptgs1	0.534213	0.0160324	DN_HETvsKO_HET	0.0477343	DN_HETvsKO_HET	NA
Rbp1	-0.146529	0.594179	DN_HETvsKO_HET	0.741879	Not regulated	Rbp1
Rdh9	-0.54295	0.0019068	DN_HETvsKO_HET	0.00750405	DN_HETvsKO_HET	NA
Sccpdh	0.11637	0.582539	DN_HETvsKO_HET	0.732347	Not regulated	NA
Scd2	0.108955	0.703137	DN_HETvsKO_HET	0.822076	Not regulated	Scd2
Serinc5	0.121767	0.121255	DN_HETvsKO_HET	0.253772	Not regulated	Serinc5
Sh3yl1	-0.0766207	0.525118	DN_HETvsKO_HET	0.688851	Not regulated	NA
Sik1	-0.826752	0.00181606	DN_HETvsKO_HET	0.00718992	DN_HETvsKO_HET	NA
Slc27a1	-0.500345	0.00432279	DN_HETvsKO_HET	0.0152596	DN_HETvsKO_HET	Slc27a1
Smpd3	0.399126	0.158372	DN_HETvsKO_HET	0.309507	Not regulated	NA
Smpd4	0.256087	0.00121754	DN_HETvsKO_HET	0.00503228	DN_HETvsKO_HET	NA
Socs3	0.0159508	0.968888	DN_HETvsKO_HET	0.985665	Not regulated	NA
Socs5	-0.0233668	0.863563	DN_HETvsKO_HET	0.928898	Not regulated	NA
Socs6	0.107616	0.129307	DN_HETvsKO_HET	0.266888	Not regulated	NA
Sptlc2	0.158452	0.103776	DN_HETvsKO_HET	0.225066	Not regulated	Sptlc2
Sptssa	-0.383761	2.29e-06	DN_HETvsKO_HET	1.55342e-05	DN_HETvsKO_HET	NA
Srd5a3	0.269485	0.00991032	DN_HETvsKO_HET	0.0318719	DN_HETvsKO_HET	NA
St3gal2	0.156291	0.42314	DN_HETvsKO_HET	0.595436	Not regulated	NA
St3gal4	-0.135139	0.22646	DN_HETvsKO_HET	0.400566	Not regulated	NA
Tcf7l2	0.0325429	0.782621	DN_HETvsKO_HET	0.878708	Not regulated	NA
Trib3	-0.244713	0.249378	DN_HETvsKO_HET	0.425627	Not regulated	NA
Tspo	0.0106298	0.910459	DN_HETvsKO_HET	0.955474	Not regulated	NA
Abca3	-0.184717	0.146728	DN_HETvsDN_WT	0.293992	Not regulated	NA
Abca8a	-0.0357007	0.871153	DN_HETvsDN_WT	0.932973	Not regulated	NA
Abca8b	0.0571897	0.606369	DN_HETvsDN_WT	0.752203	Not regulated	NA
Abcd1	-0.0853928	0.586352	DN_HETvsDN_WT	0.735736	Not regulated	NA
Abcd3	-0.287062	0.0363145	DN_HETvsDN_WT	0.0968585	Not regulated	NA
Abhd3	0.0670861	0.482461	DN_HETvsDN_WT	0.651868	Not regulated	NA
Abhd5	-0.207746	0.0159724	DN_HETvsDN_WT	0.0476421	DN_HETvsDN_WT	NA
Abhd6	-0.173621	0.272946	DN_HETvsDN_WT	0.450413	Not regulated	NA
Acaca	-0.144782	0.543271	DN_HETvsDN_WT	0.702856	Not regulated	NA
Acacb	-0.519478	0.27426	DN_HETvsDN_WT	0.451782	Not regulated	NA
Acadl	-0.162697	0.0735479	DN_HETvsDN_WT	0.169567	Not regulated	NA
Acadvl	-0.191795	0.0613642	DN_HETvsDN_WT	0.147687	Not regulated	NA
Acat1	-0.077497	0.468661	DN_HETvsDN_WT	0.63873	Not regulated	NA
Acbd3	0.087739	0.270452	DN_HETvsDN_WT	0.448156	Not regulated	NA
Acly	-0.436994	0.163733	DN_HETvsDN_WT	0.316314	Not regulated	NA
Acot7	-0.166785	0.15197	DN_HETvsDN_WT	0.301165	Not regulated	NA
Acox2	-0.0383718	0.691931	DN_HETvsDN_WT	0.813863	Not regulated	NA
Acsf3	-0.125388	0.236298	DN_HETvsDN_WT	0.410899	Not regulated	NA
Acsl1	-0.0932753	0.61773	DN_HETvsDN_WT	0.761173	Not regulated	NA
Acsl3	-0.310291	0.153875	DN_HETvsDN_WT	0.303419	Not regulated	NA
Acsl4	-0.109609	0.432004	DN_HETvsDN_WT	0.603557	Not regulated	NA
Acsl5	-0.26681	0.11666	DN_HETvsDN_WT	0.246349	Not regulated	NA
Acsm1	0.0632299	0.496976	DN_HETvsDN_WT	0.663576	Not regulated	NA
Acsm3	-0.187168	0.203798	DN_HETvsDN_WT	0.372912	Not regulated	NA
Acsm5	-0.0580067	0.546269	DN_HETvsDN_WT	0.705347	Not regulated	NA
Acss2	-0.525668	0.0132741	DN_HETvsDN_WT	0.0410835	DN_HETvsDN_WT	Acss2
Adgrf5	-0.155256	0.305764	DN_HETvsDN_WT	0.486679	Not regulated	NA
Agk	0.00855669	0.949662	DN_HETvsDN_WT	0.976371	Not regulated	NA
Agmo	-0.0269288	0.806137	DN_HETvsDN_WT	0.894198	Not regulated	NA
Agpat2	-0.185156	0.112513	DN_HETvsDN_WT	0.239746	Not regulated	NA
Agpat3	-0.170497	0.048934	DN_HETvsDN_WT	0.124666	Not regulated	NA
Agpat5	-0.0216612	0.843324	DN_HETvsDN_WT	0.916997	Not regulated	NA
Agt	-0.0280115	0.762501	DN_HETvsDN_WT	0.864431	Not regulated	NA
Akr1c14	0.0945341	0.592458	DN_HETvsDN_WT	0.741053	Not regulated	NA
Akr1c20	0.127201	0.218747	DN_HETvsDN_WT	0.390907	Not regulated	NA
Akr1c6	-0.0225909	0.835925	DN_HETvsDN_WT	0.911566	Not regulated	NA
Akr1d1	-0.0545906	0.738565	DN_HETvsDN_WT	0.846648	Not regulated	NA
Aldh1a1	0.0350877	0.825952	DN_HETvsDN_WT	0.906375	Not regulated	NA
Aldh8a1	-0.145803	0.0872674	DN_HETvsDN_WT	0.194255	Not regulated	NA
Amacr	-0.0144923	0.894234	DN_HETvsDN_WT	0.94599	Not regulated	NA
Apoa1	-0.118609	0.347674	DN_HETvsDN_WT	0.527606	Not regulated	NA
Apoa2	-0.182259	0.124038	DN_HETvsDN_WT	0.258119	Not regulated	NA
Apoa4	-0.720335	0.0782012	DN_HETvsDN_WT	0.177927	Not regulated	NA
Apoa5	-0.27461	0.0170566	DN_HETvsDN_WT	0.0502357	Not regulated	NA
Apob	0.0620332	0.500799	DN_HETvsDN_WT	0.666247	Not regulated	NA
Apoc1	-0.107389	0.34494	DN_HETvsDN_WT	0.524424	Not regulated	NA
Apoc2	0.107635	0.626543	DN_HETvsDN_WT	0.767433	Not regulated	NA
Apoc3	-0.155021	0.0900539	DN_HETvsDN_WT	0.199648	Not regulated	NA
Apoe	-0.142906	0.614015	DN_HETvsDN_WT	0.759236	Not regulated	NA
Aqp8	-0.0537375	0.856823	DN_HETvsDN_WT	0.925156	Not regulated	NA
Asah2	-0.053148	0.614495	DN_HETvsDN_WT	0.759463	Not regulated	NA
Atg14	0.00570965	0.955969	DN_HETvsDN_WT	0.979791	Not regulated	NA
Atg7	0.0103871	0.899814	DN_HETvsDN_WT	0.949146	Not regulated	NA
B3galt1	0.301606	0.265088	DN_HETvsDN_WT	0.442672	Not regulated	NA
B4galnt1	-0.165937	0.0430002	DN_HETvsDN_WT	0.111482	Not regulated	NA
Baat	0.0429056	0.631828	DN_HETvsDN_WT	0.769609	Not regulated	NA
Becn1	-0.0124099	0.865435	DN_HETvsDN_WT	0.929573	Not regulated	NA
Bmp2	-0.24122	0.111855	DN_HETvsDN_WT	0.238964	Not regulated	NA
Bmp5	-0.175412	0.40419	DN_HETvsDN_WT	0.57968	Not regulated	NA
Bpnt1	-0.00586896	0.946494	DN_HETvsDN_WT	0.975247	Not regulated	NA
Bpnt2	-0.0392895	0.57559	DN_HETvsDN_WT	0.726666	Not regulated	NA
Brca1	0.262879	0.327443	DN_HETvsDN_WT	0.507676	Not regulated	NA
Bscl2	-0.157753	0.03675	DN_HETvsDN_WT	0.0978215	Not regulated	NA
Cbr4	-0.228997	0.00478301	DN_HETvsDN_WT	0.016705	DN_HETvsDN_WT	NA
Cds2	-0.113554	0.122921	DN_HETvsDN_WT	0.256117	Not regulated	NA
Ceacam1	0.0194292	0.855268	DN_HETvsDN_WT	0.923779	Not regulated	NA
Cept1	0.0861715	0.194099	DN_HETvsDN_WT	0.359565	Not regulated	NA
Cers2	-0.0767279	0.245541	DN_HETvsDN_WT	0.42177	Not regulated	NA
Ces1b	0.327257	0.0686506	DN_HETvsDN_WT	0.161099	Not regulated	NA
Ces1c	0.000621497	0.995331	DN_HETvsDN_WT	0.998542	Not regulated	NA
Ces1d	-0.122795	0.537059	DN_HETvsDN_WT	0.699753	Not regulated	NA
Ces1e	-0.530391	0.00170102	DN_HETvsDN_WT	0.00680822	DN_HETvsDN_WT	NA
Ces1f	-0.194087	0.157936	DN_HETvsDN_WT	0.308926	Not regulated	NA
Chka	0.364849	0.227489	DN_HETvsDN_WT	0.401379	Not regulated	NA
Chp1	-0.0972408	0.261625	DN_HETvsDN_WT	0.439234	Not regulated	NA
Chpt1	0.0245135	0.843693	DN_HETvsDN_WT	0.916997	Not regulated	NA
Clcn2	-0.126799	0.237836	DN_HETvsDN_WT	0.412919	Not regulated	NA
Coq2	-0.0391508	0.552929	DN_HETvsDN_WT	0.711156	Not regulated	NA
Crebl2	-0.0165345	0.834532	DN_HETvsDN_WT	0.91129	Not regulated	NA
Crls1	-0.0940557	0.329103	DN_HETvsDN_WT	0.509731	Not regulated	NA
Crppa	0.065085	0.675925	DN_HETvsDN_WT	0.801083	Not regulated	NA
Cyb5r3	-0.298452	0.0362791	DN_HETvsDN_WT	0.0968585	Not regulated	NA
Cyp27a1	-0.0838574	0.49106	DN_HETvsDN_WT	0.657812	Not regulated	NA
Cyp2r1	-0.232694	0.032061	DN_HETvsDN_WT	0.0876813	Not regulated	NA
Cyp39a1	-0.552001	0.0398435	DN_HETvsDN_WT	0.105036	Not regulated	NA
Cyp51	-0.389494	0.0557867	DN_HETvsDN_WT	0.137688	Not regulated	NA
Cyp7a1	-0.575978	0.107343	DN_HETvsDN_WT	0.231275	Not regulated	NA
Cyp7b1	0.32783	0.419573	DN_HETvsDN_WT	0.592444	Not regulated	NA
Cyp8b1	0.0212035	0.947151	DN_HETvsDN_WT	0.975447	Not regulated	NA
Daglb	-0.108466	0.289614	DN_HETvsDN_WT	0.470069	Not regulated	NA
Dbi	-0.314235	0.0686082	DN_HETvsDN_WT	0.161099	Not regulated	NA
Dcaf5	0.0522374	0.472484	DN_HETvsDN_WT	0.64261	Not regulated	NA
Ddx20	-0.08088	0.448	DN_HETvsDN_WT	0.618156	Not regulated	NA
Decr2	-0.159009	0.12431	DN_HETvsDN_WT	0.258385	Not regulated	NA
Dgat1	-0.113853	0.160331	DN_HETvsDN_WT	0.311936	Not regulated	NA
Dgat2	-0.216996	0.0325597	DN_HETvsDN_WT	0.0888238	Not regulated	Dgat2
Dgka	-0.057316	0.692155	DN_HETvsDN_WT	0.813863	Not regulated	NA
Dgkq	-0.110359	0.305577	DN_HETvsDN_WT	0.486679	Not regulated	NA
Dhcr24	-0.263667	0.109299	DN_HETvsDN_WT	0.234722	Not regulated	NA
Dhcr7	-0.226093	0.291043	DN_HETvsDN_WT	0.470706	Not regulated	NA
Dhdds	-0.01427	0.843292	DN_HETvsDN_WT	0.916997	Not regulated	NA
Dhrs11	-0.0118395	0.893196	DN_HETvsDN_WT	0.945725	Not regulated	NA
Dhrs7b	-0.0851081	0.506776	DN_HETvsDN_WT	0.672566	Not regulated	NA
Dolk	-0.0705057	0.444807	DN_HETvsDN_WT	0.615138	Not regulated	NA
Dolpp1	-0.203382	0.019924	DN_HETvsDN_WT	0.0574496	Not regulated	NA
Dpm1	0.139403	0.245605	DN_HETvsDN_WT	0.42177	Not regulated	NA
Dpm3	-0.0316222	0.785843	DN_HETvsDN_WT	0.880497	Not regulated	NA
Ebp	-0.153918	0.0593059	DN_HETvsDN_WT	0.144118	Not regulated	NA
Elovl2	-0.211133	0.143719	DN_HETvsDN_WT	0.28902	Not regulated	NA
Elovl3	0.0834682	0.823645	DN_HETvsDN_WT	0.904772	Not regulated	NA
Elovl5	-0.217483	0.542816	DN_HETvsDN_WT	0.702763	Not regulated	NA
Elovl6	-0.331435	0.360265	DN_HETvsDN_WT	0.540233	Not regulated	NA
Erbb4	-0.23097	0.316693	DN_HETvsDN_WT	0.497337	Not regulated	NA
Erg28	-0.0861084	0.396071	DN_HETvsDN_WT	0.572025	Not regulated	NA
Erlin2	-0.00909742	0.862942	DN_HETvsDN_WT	0.928715	Not regulated	NA
Errfi1	-0.236796	0.186021	DN_HETvsDN_WT	0.34793	Not regulated	NA
Etnk1	-0.0742302	0.23955	DN_HETvsDN_WT	0.414298	Not regulated	NA
Etnk2	-0.19432	0.185554	DN_HETvsDN_WT	0.347649	Not regulated	NA
Fads1	-0.464624	0.0729881	DN_HETvsDN_WT	0.168513	Not regulated	NA
Fads2	-0.454417	0.0609594	DN_HETvsDN_WT	0.147143	Not regulated	NA
Fads3	-0.692018	0.0643649	DN_HETvsDN_WT	0.153117	Not regulated	NA
Fads6	-0.095904	0.28992	DN_HETvsDN_WT	0.470102	Not regulated	NA
Fasn	-0.565128	0.161784	DN_HETvsDN_WT	0.313468	Not regulated	Fasn
Fdft1	-0.320215	0.0413695	DN_HETvsDN_WT	0.108192	Not regulated	NA
Fdx1	-0.210474	0.0385058	DN_HETvsDN_WT	0.102	Not regulated	NA
Fgf1	-0.0556156	0.718378	DN_HETvsDN_WT	0.831327	Not regulated	NA
Fitm1	-0.327314	0.0363293	DN_HETvsDN_WT	0.0968585	Not regulated	NA
Fitm2	-0.120519	0.432212	DN_HETvsDN_WT	0.603557	Not regulated	NA
Gcdh	-0.128707	0.190757	DN_HETvsDN_WT	0.355757	Not regulated	NA
Gk	-0.177026	0.0936518	DN_HETvsDN_WT	0.206235	Not regulated	NA
Gnpat	-0.102344	0.133816	DN_HETvsDN_WT	0.27439	Not regulated	NA
Gpam	-0.425109	0.0545375	DN_HETvsDN_WT	0.135214	Not regulated	Gpam
Gpat2	0.0279173	0.883605	DN_HETvsDN_WT	0.941543	Not regulated	NA
Gpat4	-0.169511	0.173135	DN_HETvsDN_WT	0.329638	Not regulated	NA
Gpld1	0.0474579	0.676331	DN_HETvsDN_WT	0.80127	Not regulated	NA
Gstm7	-0.0805258	0.439419	DN_HETvsDN_WT	0.610479	Not regulated	NA
Gstp3	-0.265041	0.134446	DN_HETvsDN_WT	0.275284	Not regulated	NA
H6pd	0.056285	0.495326	DN_HETvsDN_WT	0.661911	Not regulated	NA
Hacd1	-0.172907	0.203052	DN_HETvsDN_WT	0.371753	Not regulated	NA
Hdhd5	-0.18407	0.0241838	DN_HETvsDN_WT	0.0683544	Not regulated	NA
Hint2	-0.169528	0.136449	DN_HETvsDN_WT	0.278109	Not regulated	NA
Hmgcl	-0.189134	0.10187	DN_HETvsDN_WT	0.221808	Not regulated	NA
Hmgcr	-0.308394	0.119533	DN_HETvsDN_WT	0.250966	Not regulated	NA
Hmgcs1	-0.243911	0.253372	DN_HETvsDN_WT	0.429909	Not regulated	NA
Hmgcs2	-0.109017	0.347662	DN_HETvsDN_WT	0.527606	Not regulated	NA
Hnf1a	-0.146176	0.189716	DN_HETvsDN_WT	0.354036	Not regulated	NA
Hnf4a	0.0929725	0.394402	DN_HETvsDN_WT	0.570868	Not regulated	NA
Hsd11b1	0.0866885	0.440901	DN_HETvsDN_WT	0.611536	Not regulated	NA
Hsd17b10	0.0209594	0.848263	DN_HETvsDN_WT	0.918021	Not regulated	Hsd17b10
Hsd17b11	-0.17947	0.125713	DN_HETvsDN_WT	0.260779	Not regulated	NA
Hsd17b12	-0.0750233	0.478753	DN_HETvsDN_WT	0.648189	Not regulated	NA
Hsd17b2	-0.020317	0.889333	DN_HETvsDN_WT	0.94372	Not regulated	NA
Hsd17b7	-0.238214	0.0800815	DN_HETvsDN_WT	0.181452	Not regulated	NA
Hsd3b2	-0.225779	0.197343	DN_HETvsDN_WT	0.363934	Not regulated	NA
Hsd3b3	-0.0835219	0.574468	DN_HETvsDN_WT	0.726355	Not regulated	NA
Htd2	NA	NA	DN_HETvsDN_WT	NA	NA	NA
Idh1	-0.128039	0.0613489	DN_HETvsDN_WT	0.147687	Not regulated	NA
Idi1	-0.242004	0.375325	DN_HETvsDN_WT	0.553482	Not regulated	NA
Igf1	0.100126	0.335913	DN_HETvsDN_WT	0.516427	Not regulated	NA
Impa1	-0.0611821	0.339436	DN_HETvsDN_WT	0.519867	Not regulated	NA
Impa2	-0.178766	0.428618	DN_HETvsDN_WT	0.60032	Not regulated	NA
Inpp1	-0.0225064	0.834842	DN_HETvsDN_WT	0.91129	Not regulated	NA
Insig1	-0.409216	0.114956	DN_HETvsDN_WT	0.243466	Not regulated	Insig1
Insig2	0.0262105	0.911929	DN_HETvsDN_WT	0.956406	Not regulated	NA
Itpka	-0.180799	0.416689	DN_HETvsDN_WT	0.58989	Not regulated	NA
Kat2b	-0.0819052	0.316012	DN_HETvsDN_WT	0.496741	Not regulated	NA
Kdsr	-0.183135	0.161914	DN_HETvsDN_WT	0.313536	Not regulated	NA
Klhl25	-0.00307326	0.981118	DN_HETvsDN_WT	0.991059	Not regulated	NA
Lcat	-0.0135323	0.872235	DN_HETvsDN_WT	0.933525	Not regulated	NA
Lclat1	-0.117914	0.233282	DN_HETvsDN_WT	0.407634	Not regulated	NA
Ldlr	-0.279083	0.0886907	DN_HETvsDN_WT	0.196891	Not regulated	NA
Lias	-0.157181	0.11088	DN_HETvsDN_WT	0.237496	Not regulated	NA
Lipa	-0.0365484	0.77582	DN_HETvsDN_WT	0.873827	Not regulated	NA
Lipc	-0.0825507	0.488522	DN_HETvsDN_WT	0.656015	Not regulated	NA
Lipg	-0.516653	0.127791	DN_HETvsDN_WT	0.264256	Not regulated	NA
Lpcat3	-0.100423	0.438335	DN_HETvsDN_WT	0.609706	Not regulated	NA
Lpgat1	-0.0461158	0.671867	DN_HETvsDN_WT	0.797706	Not regulated	NA
Lpin1	0.112575	0.820616	DN_HETvsDN_WT	0.903557	Not regulated	NA
Lpin2	-0.205086	0.288782	DN_HETvsDN_WT	0.468951	Not regulated	NA
Lss	-0.377925	0.0183188	DN_HETvsDN_WT	0.0535722	Not regulated	NA
Mapk9	0.0807772	0.160424	DN_HETvsDN_WT	0.311936	Not regulated	NA
Mboat7	0.0109494	0.857981	DN_HETvsDN_WT	0.925494	Not regulated	NA
Mcat	-0.30413	0.000478532	DN_HETvsDN_WT	0.00217155	DN_HETvsDN_WT	NA
Mecr	-0.0980595	0.214068	DN_HETvsDN_WT	0.385064	Not regulated	NA
Med1	0.0769996	0.339923	DN_HETvsDN_WT	0.520162	Not regulated	NA
Mfsd2a	-0.76539	0.0345509	DN_HETvsDN_WT	0.0932507	Not regulated	Mfsd2a
Mgll	-0.316461	0.0394605	DN_HETvsDN_WT	0.10411	Not regulated	NA
Mid1ip1	-0.362054	0.168279	DN_HETvsDN_WT	0.322821	Not regulated	NA
Mif	-0.199314	0.0141746	DN_HETvsDN_WT	0.0433405	DN_HETvsDN_WT	NA
Mlst8	-0.149881	0.218979	DN_HETvsDN_WT	0.390907	Not regulated	NA
Mlx	-0.105768	0.0751464	DN_HETvsDN_WT	0.172427	Not regulated	NA
Mlxipl	-0.118636	0.301511	DN_HETvsDN_WT	0.48271	Not regulated	NA
Mlycd	-0.158747	0.0412417	DN_HETvsDN_WT	0.107944	Not regulated	NA
Mppe1	0.177815	0.163475	DN_HETvsDN_WT	0.316001	Not regulated	NA
Msmo1	-0.392899	0.0607471	DN_HETvsDN_WT	0.146739	Not regulated	NA
Mtor	-0.136635	0.20412	DN_HETvsDN_WT	0.373085	Not regulated	NA
Mvd	-0.266202	0.349928	DN_HETvsDN_WT	0.529561	Not regulated	NA
Mvk	-0.120516	0.344332	DN_HETvsDN_WT	0.524226	Not regulated	NA
Ndufab1	-0.164213	0.0529896	DN_HETvsDN_WT	0.131773	Not regulated	NA
Nr1d1	-0.124866	0.608483	DN_HETvsDN_WT	0.753643	Not regulated	NA
Nr1h3	0.0135131	0.817905	DN_HETvsDN_WT	0.901476	Not regulated	NA
Nr1h4	-0.118778	0.30111	DN_HETvsDN_WT	0.482539	Not regulated	NA
Nr3c1	0.0146293	0.857751	DN_HETvsDN_WT	0.925494	Not regulated	NA
Nsdhl	-0.492329	0.0238343	DN_HETvsDN_WT	0.0674828	Not regulated	NA
Nus1	0.0254618	0.663299	DN_HETvsDN_WT	0.792682	Not regulated	NA
Ogt	-0.0188703	0.846223	DN_HETvsDN_WT	0.917537	Not regulated	NA
Ormdl1	0.0115065	0.909156	DN_HETvsDN_WT	0.954773	Not regulated	NA
Ormdl2	0.00695781	0.954475	DN_HETvsDN_WT	0.979247	Not regulated	NA
Ormdl3	-0.081536	0.432558	DN_HETvsDN_WT	0.603783	Not regulated	NA
Osbp	-0.07594	0.366341	DN_HETvsDN_WT	0.545861	Not regulated	NA
Oxsm	-0.0964242	0.255853	DN_HETvsDN_WT	0.433038	Not regulated	NA
Pcx	-0.0961268	0.415971	DN_HETvsDN_WT	0.589383	Not regulated	NA
Pcyt1a	-0.0748276	0.484546	DN_HETvsDN_WT	0.653134	Not regulated	NA
Pcyt2	-0.218836	0.0296314	DN_HETvsDN_WT	0.0815111	Not regulated	NA
Pdk4	0.0220674	0.95686	DN_HETvsDN_WT	0.979791	Not regulated	NA
Pdss1	0.00322426	0.985187	DN_HETvsDN_WT	0.99273	Not regulated	NA
Pdss2	-0.0754997	0.419562	DN_HETvsDN_WT	0.592444	Not regulated	NA
Pecr	-0.00581431	0.95668	DN_HETvsDN_WT	0.979791	Not regulated	NA
Peds1	-0.0867137	0.63642	DN_HETvsDN_WT	0.773199	Not regulated	NA
Pemt	-0.134764	0.127253	DN_HETvsDN_WT	0.263309	Not regulated	NA
Pex2	-0.00188809	0.977208	DN_HETvsDN_WT	0.989236	Not regulated	NA
Pex5	-0.185709	0.030387	DN_HETvsDN_WT	0.083311	Not regulated	NA
Pex7	-0.129072	0.121526	DN_HETvsDN_WT	0.253855	Not regulated	NA
Pi4k2a	-0.00146389	0.980002	DN_HETvsDN_WT	0.990845	Not regulated	NA
Pi4k2b	0.00470342	0.959404	DN_HETvsDN_WT	0.981046	Not regulated	NA
Pi4ka	0.0565707	0.558935	DN_HETvsDN_WT	0.715803	Not regulated	NA
Pi4kb	-0.153304	0.02697	DN_HETvsDN_WT	0.0748787	Not regulated	NA
Pibf1	0.297102	0.0773117	DN_HETvsDN_WT	0.176391	Not regulated	NA
Piga	0.233935	0.198835	DN_HETvsDN_WT	0.365252	Not regulated	NA
Pigb	-0.0593365	0.621067	DN_HETvsDN_WT	0.763382	Not regulated	NA
Pigc	0.000554973	0.995195	DN_HETvsDN_WT	0.998542	Not regulated	NA
Pigg	-0.0215538	0.832896	DN_HETvsDN_WT	0.910441	Not regulated	NA
Pigk	-0.000611402	0.991879	DN_HETvsDN_WT	0.997004	Not regulated	NA
Pigm	-0.00666561	0.937844	DN_HETvsDN_WT	0.970929	Not regulated	NA
Pigo	-0.0256881	0.796753	DN_HETvsDN_WT	0.888414	Not regulated	NA
Pigq	-0.0639858	0.382231	DN_HETvsDN_WT	0.560151	Not regulated	NA
Pigw	-0.0112439	0.92418	DN_HETvsDN_WT	0.96342	Not regulated	NA
Pigyl	-0.209702	0.0562568	DN_HETvsDN_WT	0.138433	Not regulated	NA
Pik3c2a	0.055056	0.696078	DN_HETvsDN_WT	0.816173	Not regulated	NA
Pik3c2g	-0.184519	0.319132	DN_HETvsDN_WT	0.499394	Not regulated	NA
Pik3ca	-0.0364756	0.57501	DN_HETvsDN_WT	0.726355	Not regulated	NA
Pik3cb	-0.0615532	0.562986	DN_HETvsDN_WT	0.717817	Not regulated	NA
Pik3r1	-0.0212043	0.843007	DN_HETvsDN_WT	0.916997	Not regulated	NA
Pik3r4	-0.0876289	0.241621	DN_HETvsDN_WT	0.417068	Not regulated	NA
Pip4k2b	0.0749346	0.256269	DN_HETvsDN_WT	0.433038	Not regulated	NA
Pip4k2c	-0.079445	0.353654	DN_HETvsDN_WT	0.533481	Not regulated	NA
Pisd	-0.0452821	0.649499	DN_HETvsDN_WT	0.782156	Not regulated	NA
Pla2g6	-0.234656	0.149313	DN_HETvsDN_WT	0.297221	Not regulated	NA
Plin5	0.0247862	0.904955	DN_HETvsDN_WT	0.952968	Not regulated	NA
Plpp1	-0.0569146	0.788937	DN_HETvsDN_WT	0.883159	Not regulated	NA
Pmvk	-0.562207	0.0164249	DN_HETvsDN_WT	0.0486828	DN_HETvsDN_WT	NA
Pnpla8	-0.0432891	0.616679	DN_HETvsDN_WT	0.760733	Not regulated	NA
Ppara	-0.21769	0.174048	DN_HETvsDN_WT	0.330802	Not regulated	NA
Ppard	0.35239	0.105415	DN_HETvsDN_WT	0.228317	Not regulated	NA
Prkaa2	0.0516763	0.547239	DN_HETvsDN_WT	0.705769	Not regulated	NA
Prkag1	-0.156196	0.220055	DN_HETvsDN_WT	0.392402	Not regulated	NA
Prkag2	-0.114715	0.272986	DN_HETvsDN_WT	0.450413	Not regulated	NA
Prox1	-0.128572	0.363428	DN_HETvsDN_WT	0.543738	Not regulated	NA
Ptdss1	-0.0663881	0.32743	DN_HETvsDN_WT	0.507676	Not regulated	NA
Ptges2	-0.160988	0.0930685	DN_HETvsDN_WT	0.205225	Not regulated	NA
Ptpmt1	-0.143202	0.256093	DN_HETvsDN_WT	0.433038	Not regulated	NA
Pyurf	-0.0520411	0.659063	DN_HETvsDN_WT	0.789645	Not regulated	NA
Rdh10	-0.0873556	0.238883	DN_HETvsDN_WT	0.413862	Not regulated	NA
Rdh16	-0.441314	0.05616	DN_HETvsDN_WT	0.138298	Not regulated	NA
Rdh16f2	0.160963	0.390576	DN_HETvsDN_WT	0.567792	Not regulated	NA
Rest	0.0582753	0.511471	DN_HETvsDN_WT	0.676886	Not regulated	NA
Rgn	-0.146905	0.20825	DN_HETvsDN_WT	0.378453	Not regulated	Rgn
Rptor	-0.0795893	0.288242	DN_HETvsDN_WT	0.468305	Not regulated	NA
Samd8	-0.0359622	0.717349	DN_HETvsDN_WT	0.831052	Not regulated	NA
Sc5d	-0.252221	0.114503	DN_HETvsDN_WT	0.242885	Not regulated	NA
Scap	-0.143804	0.0673713	DN_HETvsDN_WT	0.158989	Not regulated	NA
Scd1	-0.42916	0.289761	DN_HETvsDN_WT	0.470076	Not regulated	Scd1
Sco1	-0.0710961	0.443889	DN_HETvsDN_WT	0.614386	Not regulated	NA
Scp2	-0.0602692	0.457405	DN_HETvsDN_WT	0.627593	Not regulated	NA
Sdr42e1	0.0101708	0.936932	DN_HETvsDN_WT	0.970929	Not regulated	NA
Sec14l2	-0.13144	0.194747	DN_HETvsDN_WT	0.360359	Not regulated	NA
Selenoi	-0.0633101	0.568966	DN_HETvsDN_WT	0.723299	Not regulated	NA
Serac1	0.179197	0.247761	DN_HETvsDN_WT	0.423667	Not regulated	NA
Serinc1	-0.023881	0.669977	DN_HETvsDN_WT	0.796611	Not regulated	NA
Serpina12	0.128342	0.534848	DN_HETvsDN_WT	0.69772	Not regulated	NA
Sf1	0.0123875	0.8467	DN_HETvsDN_WT	0.917537	Not regulated	NA
Sgms1	-0.221958	0.0770414	DN_HETvsDN_WT	0.175896	Not regulated	NA
Sgms2	0.0540078	0.642981	DN_HETvsDN_WT	0.778105	Not regulated	NA
Sik2	0.28192	0.0224711	DN_HETvsDN_WT	0.0640641	Not regulated	NA
Sirt2	-0.0233274	0.716388	DN_HETvsDN_WT	0.830778	Not regulated	NA
Sirt3	-0.0708756	0.43847	DN_HETvsDN_WT	0.609706	Not regulated	NA
Sirt4	0.0638855	0.456994	DN_HETvsDN_WT	0.627508	Not regulated	NA
Slc27a2	-0.232235	0.0622504	DN_HETvsDN_WT	0.149057	Not regulated	NA
Slc27a5	-0.141641	0.165304	DN_HETvsDN_WT	0.318041	Not regulated	Slc27a5
Slc30a5	0.0969075	0.156272	DN_HETvsDN_WT	0.306678	Not regulated	NA
Slc45a3	0.200951	0.37915	DN_HETvsDN_WT	0.557807	Not regulated	NA
Smg1	0.126876	0.280559	DN_HETvsDN_WT	0.458996	Not regulated	NA
Smpd1	-0.0476637	0.479796	DN_HETvsDN_WT	0.648799	Not regulated	NA
Smpd2	0.0567771	0.456025	DN_HETvsDN_WT	0.626948	Not regulated	NA
Socs2	0.488413	0.326956	DN_HETvsDN_WT	0.507613	Not regulated	NA
Socs4	-0.00994354	0.878733	DN_HETvsDN_WT	0.937733	Not regulated	NA
Socs7	-0.0531933	0.611448	DN_HETvsDN_WT	0.756834	Not regulated	NA
Sod1	-0.162587	0.0565013	DN_HETvsDN_WT	0.138827	Not regulated	NA
Sorbs1	-0.185041	0.247676	DN_HETvsDN_WT	0.423667	Not regulated	NA
Sphk2	-0.0259502	0.825387	DN_HETvsDN_WT	0.90608	Not regulated	NA
Sptlc1	0.0168903	0.807707	DN_HETvsDN_WT	0.895336	Not regulated	NA
Sqle	0.46924	0.139629	DN_HETvsDN_WT	0.283392	Not regulated	NA
Srd5a1	-0.466643	0.000905099	DN_HETvsDN_WT	0.00388744	DN_HETvsDN_WT	NA
Srebf1	-0.431115	0.0201269	DN_HETvsDN_WT	0.057933	Not regulated	Srebf1
Srebf2	-0.0329325	0.720013	DN_HETvsDN_WT	0.832926	Not regulated	NA
St3gal1	0.151677	0.21041	DN_HETvsDN_WT	0.381613	Not regulated	NA
St3gal3	-0.0897981	0.322465	DN_HETvsDN_WT	0.503039	Not regulated	NA
St6galnac6	-0.0470955	0.569276	DN_HETvsDN_WT	0.723414	Not regulated	NA
Stard4	-0.375585	0.0373512	DN_HETvsDN_WT	0.0991812	Not regulated	NA
Stk11	-0.00382656	0.954923	DN_HETvsDN_WT	0.979332	Not regulated	NA
Tafazzin	-0.100582	0.177426	DN_HETvsDN_WT	0.335618	Not regulated	NA
Tecr	-0.197674	0.0607437	DN_HETvsDN_WT	0.146739	Not regulated	NA
Thnsl2	-0.0615338	0.514484	DN_HETvsDN_WT	0.679235	Not regulated	NA
Thrsp	-0.717849	0.0584351	DN_HETvsDN_WT	0.14262	Not regulated	Thrsp
Tm7sf2	-0.451294	0.0033479	DN_HETvsDN_WT	0.0123482	DN_HETvsDN_WT	Tm7sf2
Tm9sf2	-0.0633013	0.232431	DN_HETvsDN_WT	0.40697	Not regulated	NA
Tmem150a	-0.0921683	0.35335	DN_HETvsDN_WT	0.533266	Not regulated	NA
Tmem38b	-0.0553033	0.324576	DN_HETvsDN_WT	0.505373	Not regulated	NA
Ttc7	-0.138072	0.216401	DN_HETvsDN_WT	0.387989	Not regulated	NA
Ttc7b	-0.149465	0.271287	DN_HETvsDN_WT	0.448736	Not regulated	NA
Ubr4	0.00544883	0.949228	DN_HETvsDN_WT	0.976371	Not regulated	NA
Ugcg	-0.0101197	0.91888	DN_HETvsDN_WT	0.961245	Not regulated	NA
Uvrag	-0.0166887	0.850514	DN_HETvsDN_WT	0.920154	Not regulated	NA
Vac14	-0.1161	0.320412	DN_HETvsDN_WT	0.500786	Not regulated	NA
Vapa	-0.0914308	0.0586305	DN_HETvsDN_WT	0.142991	Not regulated	NA
Wdtc1	-0.142904	0.209271	DN_HETvsDN_WT	0.379969	Not regulated	NA
Abca3	-0.579897	1.01883e-05	DN_HOMvsDN_WT	6.33637e-05	DN_HOMvsDN_WT	NA
Abca8a	-0.412116	0.0698071	DN_HOMvsDN_WT	0.163115	Not regulated	NA
Abca8b	-0.115289	0.313765	DN_HOMvsDN_WT	0.495111	Not regulated	NA
Abcd1	-1.05395	9.33888e-11	DN_HOMvsDN_WT	1.1092e-09	DN_HOMvsDN_WT	NA
Abcd3	-1.37619	2.65498e-22	DN_HOMvsDN_WT	8.73487e-21	DN_HOMvsDN_WT	NA
Abhd3	-0.860231	3.82605e-18	DN_HOMvsDN_WT	8.44813e-17	DN_HOMvsDN_WT	NA
Abhd5	-0.513018	7.18225e-09	DN_HOMvsDN_WT	6.80968e-08	DN_HOMvsDN_WT	NA
Abhd6	-1.1228	8.05804e-12	DN_HOMvsDN_WT	1.06899e-10	DN_HOMvsDN_WT	NA
Acaca	-2.30094	9.87283e-21	DN_HOMvsDN_WT	2.82449e-19	DN_HOMvsDN_WT	NA
Acacb	-3.436	2.76272e-12	DN_HOMvsDN_WT	3.83517e-11	DN_HOMvsDN_WT	NA
Acadl	-0.408645	1.33426e-05	DN_HOMvsDN_WT	8.14421e-05	DN_HOMvsDN_WT	NA
Acadvl	-0.677308	1.59439e-10	DN_HOMvsDN_WT	1.85354e-09	DN_HOMvsDN_WT	NA
Acat1	-1.06259	6.94091e-22	DN_HOMvsDN_WT	2.17482e-20	DN_HOMvsDN_WT	NA
Acbd3	0.109272	0.1775	DN_HOMvsDN_WT	0.335618	Not regulated	NA
Acly	-2.54393	4.32249e-15	DN_HOMvsDN_WT	7.48474e-14	DN_HOMvsDN_WT	NA
Acot7	-1.07019	1.35824e-18	DN_HOMvsDN_WT	3.1032e-17	DN_HOMvsDN_WT	NA
Acox2	-0.919776	4.10885e-20	DN_HOMvsDN_WT	1.1172e-18	DN_HOMvsDN_WT	NA
Acsf3	-0.59537	5.23284e-08	DN_HOMvsDN_WT	4.56659e-07	DN_HOMvsDN_WT	NA
Acsl1	-1.86376	4.83695e-22	DN_HOMvsDN_WT	1.54501e-20	DN_HOMvsDN_WT	NA
Acsl3	-1.26298	2.05649e-08	DN_HOMvsDN_WT	1.8742e-07	DN_HOMvsDN_WT	NA
Acsl4	0.304883	0.033662	DN_HOMvsDN_WT	0.0915273	Not regulated	NA
Acsl5	-1.45894	1.0277e-16	DN_HOMvsDN_WT	2.01257e-15	DN_HOMvsDN_WT	NA
Acsm1	-0.676823	1.97569e-12	DN_HOMvsDN_WT	2.82609e-11	DN_HOMvsDN_WT	NA
Acsm3	-1.06762	2.58037e-12	DN_HOMvsDN_WT	3.62795e-11	DN_HOMvsDN_WT	NA
Acsm5	-0.714955	6.24718e-13	DN_HOMvsDN_WT	9.34237e-12	DN_HOMvsDN_WT	NA
Acss2	-2.24671	1.65386e-24	DN_HOMvsDN_WT	6.63562e-23	DN_HOMvsDN_WT	Acss2
Adgrf5	-0.655424	2.87894e-05	DN_HOMvsDN_WT	0.000163024	DN_HOMvsDN_WT	NA
Agk	-0.014288	0.917246	DN_HOMvsDN_WT	0.960526	Not regulated	NA
Agmo	-0.421767	0.000196584	DN_HOMvsDN_WT	0.000966758	DN_HOMvsDN_WT	NA
Agpat2	-1.30173	3.83154e-27	DN_HOMvsDN_WT	1.85379e-25	DN_HOMvsDN_WT	NA
Agpat3	-0.722466	6.67906e-16	DN_HOMvsDN_WT	1.22078e-14	DN_HOMvsDN_WT	NA
Agpat5	0.100115	0.364817	DN_HOMvsDN_WT	0.544329	Not regulated	NA
Agt	-0.246479	0.0100055	DN_HOMvsDN_WT	0.0321467	DN_HOMvsDN_WT	NA
Akr1c14	-0.615605	0.000739396	DN_HOMvsDN_WT	0.00323916	DN_HOMvsDN_WT	NA
Akr1c20	-0.312464	0.00343821	DN_HOMvsDN_WT	0.0125829	DN_HOMvsDN_WT	NA
Akr1c6	-0.129488	0.250325	DN_HOMvsDN_WT	0.426499	Not regulated	NA
Akr1d1	-1.84673	1.14063e-27	DN_HOMvsDN_WT	5.86356e-26	DN_HOMvsDN_WT	NA
Aldh1a1	-0.716168	1.38938e-05	DN_HOMvsDN_WT	8.4337e-05	DN_HOMvsDN_WT	NA
Aldh8a1	-1.16075	1.50239e-39	DN_HOMvsDN_WT	1.49783e-37	DN_HOMvsDN_WT	NA
Amacr	-0.446321	7.34678e-05	DN_HOMvsDN_WT	0.000383665	DN_HOMvsDN_WT	NA
Apoa1	-0.568329	1.31865e-05	DN_HOMvsDN_WT	8.06384e-05	DN_HOMvsDN_WT	NA
Apoa2	-1.48741	5.57717e-34	DN_HOMvsDN_WT	4.07753e-32	DN_HOMvsDN_WT	NA
Apoa4	-2.49616	3.54175e-09	DN_HOMvsDN_WT	3.52035e-08	DN_HOMvsDN_WT	NA
Apoa5	-0.691873	5.90415e-09	DN_HOMvsDN_WT	5.69638e-08	DN_HOMvsDN_WT	NA
Apob	-0.318073	0.000830589	DN_HOMvsDN_WT	0.00360506	DN_HOMvsDN_WT	NA
Apoc1	-1.16195	4.43567e-23	DN_HOMvsDN_WT	1.62148e-21	DN_HOMvsDN_WT	NA
Apoc2	-0.613012	0.0076416	DN_HOMvsDN_WT	0.0253151	DN_HOMvsDN_WT	NA
Apoc3	-1.14951	4.66646e-34	DN_HOMvsDN_WT	3.57038e-32	DN_HOMvsDN_WT	NA
Apoe	-0.870312	0.0029393	DN_HOMvsDN_WT	0.0110266	DN_HOMvsDN_WT	NA
Aqp8	-1.26079	4.17425e-05	DN_HOMvsDN_WT	0.0002312	DN_HOMvsDN_WT	NA
Asah2	-0.453101	3.16405e-05	DN_HOMvsDN_WT	0.000177641	DN_HOMvsDN_WT	NA
Atg14	-0.238628	0.0245954	DN_HOMvsDN_WT	0.0691616	Not regulated	NA
Atg7	-0.433877	3.52602e-07	DN_HOMvsDN_WT	2.71042e-06	DN_HOMvsDN_WT	NA
B3galt1	-0.670892	0.0166392	DN_HOMvsDN_WT	0.0492735	DN_HOMvsDN_WT	NA
B4galnt1	0.32566	9.24271e-05	DN_HOMvsDN_WT	0.000475877	DN_HOMvsDN_WT	NA
Baat	-0.561326	1.29903e-09	DN_HOMvsDN_WT	1.35677e-08	DN_HOMvsDN_WT	NA
Becn1	0.0428238	0.564932	DN_HOMvsDN_WT	0.719561	Not regulated	NA
Bmp2	-0.365266	0.0186447	DN_HOMvsDN_WT	0.0544054	Not regulated	NA
Bmp5	-0.0293591	0.889958	DN_HOMvsDN_WT	0.94372	Not regulated	NA
Bpnt1	-0.703644	7.78665e-15	DN_HOMvsDN_WT	1.34126e-13	DN_HOMvsDN_WT	NA
Bpnt2	0.000322324	0.996417	DN_HOMvsDN_WT	0.998542	Not regulated	NA
Brca1	0.90552	0.000730682	DN_HOMvsDN_WT	0.00320612	DN_HOMvsDN_WT	NA
Bscl2	-0.75491	5.61161e-22	DN_HOMvsDN_WT	1.77521e-20	DN_HOMvsDN_WT	NA
Cbr4	-0.504394	1.49518e-09	DN_HOMvsDN_WT	1.54205e-08	DN_HOMvsDN_WT	NA
Cds2	-0.115627	0.126633	DN_HOMvsDN_WT	0.262193	Not regulated	NA
Ceacam1	-1.13696	6.73929e-25	DN_HOMvsDN_WT	2.9174e-23	DN_HOMvsDN_WT	NA
Cept1	-0.0642175	0.345859	DN_HOMvsDN_WT	0.525336	Not regulated	NA
Cers2	-0.681633	1.80451e-23	DN_HOMvsDN_WT	6.82395e-22	DN_HOMvsDN_WT	NA
Ces1b	-0.221108	0.233728	DN_HOMvsDN_WT	0.407938	Not regulated	NA
Ces1c	-0.250879	0.022184	DN_HOMvsDN_WT	0.0634104	Not regulated	NA
Ces1d	-0.930912	5.88933e-06	DN_HOMvsDN_WT	3.82923e-05	DN_HOMvsDN_WT	NA
Ces1e	-2.41684	2.52651e-43	DN_HOMvsDN_WT	2.86628e-41	DN_HOMvsDN_WT	NA
Ces1f	-1.79271	1.78389e-36	DN_HOMvsDN_WT	1.54447e-34	DN_HOMvsDN_WT	NA
Chka	-0.137927	0.658675	DN_HOMvsDN_WT	0.789645	Not regulated	NA
Chp1	-0.402401	6.8004e-06	DN_HOMvsDN_WT	4.38693e-05	DN_HOMvsDN_WT	NA
Chpt1	-1.55639	1.03926e-33	DN_HOMvsDN_WT	7.43299e-32	DN_HOMvsDN_WT	NA
Clcn2	-1.36287	4.49179e-34	DN_HOMvsDN_WT	3.51857e-32	DN_HOMvsDN_WT	NA
Coq2	-0.332498	9.44579e-07	DN_HOMvsDN_WT	6.86019e-06	DN_HOMvsDN_WT	NA
Crebl2	-0.497078	1.22257e-09	DN_HOMvsDN_WT	1.28919e-08	DN_HOMvsDN_WT	NA
Crls1	0.0140434	0.887104	DN_HOMvsDN_WT	0.942996	Not regulated	NA
Crppa	-0.0728919	0.64198	DN_HOMvsDN_WT	0.777942	Not regulated	NA
Cyb5r3	-0.845326	9.37267e-09	DN_HOMvsDN_WT	8.78521e-08	DN_HOMvsDN_WT	NA
Cyp27a1	-1.18843	3.63098e-21	DN_HOMvsDN_WT	1.05716e-19	DN_HOMvsDN_WT	NA
Cyp2r1	-0.929316	2.14502e-16	DN_HOMvsDN_WT	4.03263e-15	DN_HOMvsDN_WT	NA
Cyp39a1	0.728291	0.0076484	DN_HOMvsDN_WT	0.0253151	DN_HOMvsDN_WT	NA
Cyp51	-0.992793	2.39632e-06	DN_HOMvsDN_WT	1.6222e-05	DN_HOMvsDN_WT	NA
Cyp7a1	-1.78887	1.30199e-06	DN_HOMvsDN_WT	9.17251e-06	DN_HOMvsDN_WT	NA
Cyp7b1	-0.776367	0.0642408	DN_HOMvsDN_WT	0.153043	Not regulated	NA
Cyp8b1	-2.74883	9.32988e-17	DN_HOMvsDN_WT	1.84911e-15	DN_HOMvsDN_WT	NA
Daglb	-0.740926	3.06342e-12	DN_HOMvsDN_WT	4.23472e-11	DN_HOMvsDN_WT	NA
Dbi	-1.10006	6.75501e-10	DN_HOMvsDN_WT	7.40799e-09	DN_HOMvsDN_WT	NA
Dcaf5	-0.205516	0.0059301	DN_HOMvsDN_WT	0.0202386	DN_HOMvsDN_WT	NA
Ddx20	-0.106796	0.32348	DN_HOMvsDN_WT	0.504384	Not regulated	NA
Decr2	-0.809924	3.55345e-14	DN_HOMvsDN_WT	5.81634e-13	DN_HOMvsDN_WT	NA
Dgat1	-0.13822	0.0935891	DN_HOMvsDN_WT	0.206235	Not regulated	NA
Dgat2	-1.16131	1.81954e-28	DN_HOMvsDN_WT	9.97714e-27	DN_HOMvsDN_WT	Dgat2
Dgka	-0.675934	6.83349e-06	DN_HOMvsDN_WT	4.39965e-05	DN_HOMvsDN_WT	NA
Dgkq	-0.306429	0.00557184	DN_HOMvsDN_WT	0.019155	DN_HOMvsDN_WT	NA
Dhcr24	-1.58283	1.39223e-20	DN_HOMvsDN_WT	3.94865e-19	DN_HOMvsDN_WT	NA
Dhcr7	-0.949536	1.79041e-05	DN_HOMvsDN_WT	0.000105944	DN_HOMvsDN_WT	NA
Dhdds	-0.222376	0.00261218	DN_HOMvsDN_WT	0.00997397	DN_HOMvsDN_WT	NA
Dhrs11	-0.289014	0.00142915	DN_HOMvsDN_WT	0.00580482	DN_HOMvsDN_WT	NA
Dhrs7b	-0.497007	0.000173084	DN_HOMvsDN_WT	0.000858893	DN_HOMvsDN_WT	NA
Dolk	-0.0799513	0.391071	DN_HOMvsDN_WT	0.567792	Not regulated	NA
Dolpp1	-0.430283	1.48086e-06	DN_HOMvsDN_WT	1.03003e-05	DN_HOMvsDN_WT	NA
Dpm1	-0.355353	0.00423174	DN_HOMvsDN_WT	0.0150026	DN_HOMvsDN_WT	NA
Dpm3	-0.250188	0.0365099	DN_HOMvsDN_WT	0.0972612	Not regulated	NA
Ebp	-1.06898	1.25422e-36	DN_HOMvsDN_WT	1.11524e-34	DN_HOMvsDN_WT	NA
Elovl2	-0.818798	4.02835e-08	DN_HOMvsDN_WT	3.5627e-07	DN_HOMvsDN_WT	NA
Elovl3	-2.91302	5.31811e-14	DN_HOMvsDN_WT	8.61901e-13	DN_HOMvsDN_WT	NA
Elovl5	-2.57158	3.25228e-12	DN_HOMvsDN_WT	4.47699e-11	DN_HOMvsDN_WT	NA
Elovl6	-3.32493	7.28634e-19	DN_HOMvsDN_WT	1.73711e-17	DN_HOMvsDN_WT	NA
Erbb4	-1.17849	1.15483e-06	DN_HOMvsDN_WT	8.22381e-06	DN_HOMvsDN_WT	NA
Erg28	-0.415096	7.24688e-05	DN_HOMvsDN_WT	0.00037905	DN_HOMvsDN_WT	NA
Erlin2	-0.037131	0.486769	DN_HOMvsDN_WT	0.65473	Not regulated	NA
Errfi1	-0.6176	0.000838833	DN_HOMvsDN_WT	0.00363605	DN_HOMvsDN_WT	NA
Etnk1	-0.0730799	0.258561	DN_HOMvsDN_WT	0.4349	Not regulated	NA
Etnk2	-0.836496	3.46093e-08	DN_HOMvsDN_WT	3.08576e-07	DN_HOMvsDN_WT	NA
Fads1	-1.1141	3.14934e-05	DN_HOMvsDN_WT	0.000177116	DN_HOMvsDN_WT	NA
Fads2	-1.46534	4.91679e-09	DN_HOMvsDN_WT	4.78587e-08	DN_HOMvsDN_WT	NA
Fads3	-1.54005	6.78931e-05	DN_HOMvsDN_WT	0.000360272	DN_HOMvsDN_WT	NA
Fads6	-0.490156	1.62034e-07	DN_HOMvsDN_WT	1.31628e-06	DN_HOMvsDN_WT	NA
Fasn	-4.93002	3.41368e-32	DN_HOMvsDN_WT	2.2462e-30	DN_HOMvsDN_WT	Fasn
Fdft1	-0.697065	1.70216e-05	DN_HOMvsDN_WT	0.000101636	DN_HOMvsDN_WT	NA
Fdx1	-0.538284	2.92713e-07	DN_HOMvsDN_WT	2.29292e-06	DN_HOMvsDN_WT	NA
Fgf1	-1.62024	4.45118e-24	DN_HOMvsDN_WT	1.74338e-22	DN_HOMvsDN_WT	NA
Fitm1	-2.34634	1.71524e-46	DN_HOMvsDN_WT	2.0154e-44	DN_HOMvsDN_WT	NA
Fitm2	-1.06189	2.30988e-11	DN_HOMvsDN_WT	2.86774e-10	DN_HOMvsDN_WT	NA
Gcdh	-1.47207	1.80906e-47	DN_HOMvsDN_WT	2.28916e-45	DN_HOMvsDN_WT	NA
Gk	-0.744946	8.65235e-12	DN_HOMvsDN_WT	1.13865e-10	DN_HOMvsDN_WT	NA
Gnpat	-0.484409	5.82998e-12	DN_HOMvsDN_WT	7.82883e-11	DN_HOMvsDN_WT	NA
Gpam	-2.28009	1.91664e-23	DN_HOMvsDN_WT	7.16564e-22	DN_HOMvsDN_WT	Gpam
Gpat2	-0.639585	0.00130142	DN_HOMvsDN_WT	0.0053396	DN_HOMvsDN_WT	NA
Gpat4	-1.06159	1.5902e-16	DN_HOMvsDN_WT	3.02413e-15	DN_HOMvsDN_WT	NA
Gpld1	-0.431368	0.000238872	DN_HOMvsDN_WT	0.00115742	DN_HOMvsDN_WT	NA
Gstm7	-0.67379	3.99434e-10	DN_HOMvsDN_WT	4.46986e-09	DN_HOMvsDN_WT	NA
Gstp3	-0.528633	0.00378279	DN_HOMvsDN_WT	0.0136462	DN_HOMvsDN_WT	NA
H6pd	-0.331251	0.000101875	DN_HOMvsDN_WT	0.00052207	DN_HOMvsDN_WT	NA
Hacd1	0.170378	0.211602	DN_HOMvsDN_WT	0.382643	Not regulated	NA
Hdhd5	-0.589221	2.6082e-12	DN_HOMvsDN_WT	3.65148e-11	DN_HOMvsDN_WT	NA
Hint2	-0.466385	7.13946e-05	DN_HOMvsDN_WT	0.0003749	DN_HOMvsDN_WT	NA
Hmgcl	-1.03518	4.66692e-18	DN_HOMvsDN_WT	1.01014e-16	DN_HOMvsDN_WT	NA
Hmgcr	-0.680783	0.000873549	DN_HOMvsDN_WT	0.00375683	DN_HOMvsDN_WT	NA
Hmgcs1	-1.3192	2.27717e-09	DN_HOMvsDN_WT	2.2911e-08	DN_HOMvsDN_WT	NA
Hmgcs2	-1.00925	3.85007e-17	DN_HOMvsDN_WT	7.72361e-16	DN_HOMvsDN_WT	NA
Hnf1a	-0.774395	1.98989e-11	DN_HOMvsDN_WT	2.51798e-10	DN_HOMvsDN_WT	NA
Hnf4a	-0.126494	0.261785	DN_HOMvsDN_WT	0.439234	Not regulated	NA
Hsd11b1	-1.49299	1.14206e-37	DN_HOMvsDN_WT	1.04371e-35	DN_HOMvsDN_WT	NA
Hsd17b10	-1.73788	9.17749e-53	DN_HOMvsDN_WT	2.15671e-50	DN_HOMvsDN_WT	Hsd17b10
Hsd17b11	-0.938346	9.42716e-15	DN_HOMvsDN_WT	1.60701e-13	DN_HOMvsDN_WT	NA
Hsd17b12	-1.07289	1.21691e-22	DN_HOMvsDN_WT	4.12747e-21	DN_HOMvsDN_WT	NA
Hsd17b2	-0.728094	1.39248e-06	DN_HOMvsDN_WT	9.74738e-06	DN_HOMvsDN_WT	NA
Hsd17b7	-1.32501	9.14182e-21	DN_HOMvsDN_WT	2.6383e-19	DN_HOMvsDN_WT	NA
Hsd3b2	-2.95378	2.63018e-58	DN_HOMvsDN_WT	9.61477e-56	DN_HOMvsDN_WT	NA
Hsd3b3	-2.33437	1.23506e-51	DN_HOMvsDN_WT	2.39021e-49	DN_HOMvsDN_WT	NA
Htd2	NA	NA	DN_HOMvsDN_WT	NA	NA	NA
Idh1	-0.800125	1.12609e-29	DN_HOMvsDN_WT	6.73605e-28	DN_HOMvsDN_WT	NA
Idi1	-1.41759	6.68941e-07	DN_HOMvsDN_WT	4.96798e-06	DN_HOMvsDN_WT	NA
Igf1	-0.432458	5.72524e-05	DN_HOMvsDN_WT	0.000306277	DN_HOMvsDN_WT	NA
Impa1	-0.225699	0.000595215	DN_HOMvsDN_WT	0.00265347	DN_HOMvsDN_WT	NA
Impa2	-0.249636	0.281109	DN_HOMvsDN_WT	0.459438	Not regulated	NA
Inpp1	-0.396864	0.00035957	DN_HOMvsDN_WT	0.00168038	DN_HOMvsDN_WT	NA
Insig1	-2.48925	1.77971e-20	DN_HOMvsDN_WT	4.96206e-19	DN_HOMvsDN_WT	Insig1
Insig2	-1.02976	2.58947e-05	DN_HOMvsDN_WT	0.000147649	DN_HOMvsDN_WT	NA
Itpka	-0.247002	0.270079	DN_HOMvsDN_WT	0.448138	Not regulated	NA
Kat2b	-0.23871	0.00453634	DN_HOMvsDN_WT	0.0159335	DN_HOMvsDN_WT	NA
Kdsr	-0.34343	0.0108199	DN_HOMvsDN_WT	0.0344269	DN_HOMvsDN_WT	NA
Klhl25	-0.033619	0.800266	DN_HOMvsDN_WT	0.890388	Not regulated	NA
Lcat	-0.524648	1.58098e-09	DN_HOMvsDN_WT	1.62544e-08	DN_HOMvsDN_WT	NA
Lclat1	-0.417287	4.2691e-05	DN_HOMvsDN_WT	0.000236056	DN_HOMvsDN_WT	NA
Ldlr	-1.39941	1.50748e-16	DN_HOMvsDN_WT	2.90036e-15	DN_HOMvsDN_WT	NA
Lias	-0.385077	0.000147204	DN_HOMvsDN_WT	0.00073714	DN_HOMvsDN_WT	NA
Lipa	-0.415158	0.00173421	DN_HOMvsDN_WT	0.00691583	DN_HOMvsDN_WT	NA
Lipc	-0.518104	2.56018e-05	DN_HOMvsDN_WT	0.000146487	DN_HOMvsDN_WT	NA
Lipg	-1.75823	5.75913e-07	DN_HOMvsDN_WT	4.31607e-06	DN_HOMvsDN_WT	NA
Lpcat3	-0.901765	1.68356e-11	DN_HOMvsDN_WT	2.14821e-10	DN_HOMvsDN_WT	NA
Lpgat1	-0.950944	2.97711e-17	DN_HOMvsDN_WT	6.08366e-16	DN_HOMvsDN_WT	NA
Lpin1	-1.04156	0.0422977	DN_HOMvsDN_WT	0.110095	Not regulated	NA
Lpin2	-0.606761	0.00237489	DN_HOMvsDN_WT	0.0091922	DN_HOMvsDN_WT	NA
Lss	-1.39073	6.84903e-17	DN_HOMvsDN_WT	1.36565e-15	DN_HOMvsDN_WT	NA
Mapk9	-0.0834771	0.15728	DN_HOMvsDN_WT	0.30819	Not regulated	NA
Mboat7	-0.0831301	0.181619	DN_HOMvsDN_WT	0.34164	Not regulated	NA
Mcat	-0.622505	3.63721e-12	DN_HOMvsDN_WT	4.98601e-11	DN_HOMvsDN_WT	NA
Mecr	-0.348099	1.73948e-05	DN_HOMvsDN_WT	0.000103332	DN_HOMvsDN_WT	NA
Med1	-0.206477	0.0127455	DN_HOMvsDN_WT	0.0396716	DN_HOMvsDN_WT	NA
Mfsd2a	-6.13387	2.54934e-58	DN_HOMvsDN_WT	9.61477e-56	DN_HOMvsDN_WT	Mfsd2a
Mgll	-2.51261	4.83649e-56	DN_HOMvsDN_WT	1.44655e-53	DN_HOMvsDN_WT	NA
Mid1ip1	-2.42619	5.88023e-19	DN_HOMvsDN_WT	1.4225e-17	DN_HOMvsDN_WT	NA
Mif	-0.120474	0.149333	DN_HOMvsDN_WT	0.297221	Not regulated	NA
Mlst8	-0.403357	0.0011685	DN_HOMvsDN_WT	0.00485401	DN_HOMvsDN_WT	NA
Mlx	-0.653145	3.6397e-26	DN_HOMvsDN_WT	1.66314e-24	DN_HOMvsDN_WT	NA
Mlxipl	-1.28683	2.12951e-27	DN_HOMvsDN_WT	1.06153e-25	DN_HOMvsDN_WT	NA
Mlycd	-0.829637	6.92018e-25	DN_HOMvsDN_WT	2.95681e-23	DN_HOMvsDN_WT	NA
Mppe1	-0.655694	9.76241e-07	DN_HOMvsDN_WT	7.05898e-06	DN_HOMvsDN_WT	NA
Msmo1	-1.30801	1.62504e-09	DN_HOMvsDN_WT	1.66542e-08	DN_HOMvsDN_WT	NA
Mtor	-0.440785	7.14474e-05	DN_HOMvsDN_WT	0.0003749	DN_HOMvsDN_WT	NA
Mvd	-1.79506	1.62999e-09	DN_HOMvsDN_WT	1.66542e-08	DN_HOMvsDN_WT	NA
Mvk	-0.275496	0.0339745	DN_HOMvsDN_WT	0.0921106	Not regulated	NA
Ndufab1	-0.211202	0.0147966	DN_HOMvsDN_WT	0.0447845	DN_HOMvsDN_WT	NA
Nr1d1	-0.640731	0.0109332	DN_HOMvsDN_WT	0.0346723	DN_HOMvsDN_WT	NA
Nr1h3	-0.303823	5.05513e-07	DN_HOMvsDN_WT	3.81454e-06	DN_HOMvsDN_WT	NA
Nr1h4	-0.635039	8.70946e-08	DN_HOMvsDN_WT	7.38508e-07	DN_HOMvsDN_WT	NA
Nr3c1	-0.293753	0.000483191	DN_HOMvsDN_WT	0.00218666	DN_HOMvsDN_WT	NA
Nsdhl	-1.30774	7.01889e-09	DN_HOMvsDN_WT	6.69338e-08	DN_HOMvsDN_WT	NA
Nus1	-0.0175741	0.768651	DN_HOMvsDN_WT	0.868428	Not regulated	NA
Ogt	0.0836366	0.404139	DN_HOMvsDN_WT	0.57968	Not regulated	NA
Ormdl1	-0.154036	0.135603	DN_HOMvsDN_WT	0.277102	Not regulated	NA
Ormdl2	-0.409767	0.00111048	DN_HOMvsDN_WT	0.00463639	DN_HOMvsDN_WT	NA
Ormdl3	-1.02588	1.421e-21	DN_HOMvsDN_WT	4.29742e-20	DN_HOMvsDN_WT	NA
Osbp	-0.465201	8.25914e-08	DN_HOMvsDN_WT	7.03953e-07	DN_HOMvsDN_WT	NA
Oxsm	-0.763729	3.99592e-18	DN_HOMvsDN_WT	8.76439e-17	DN_HOMvsDN_WT	NA
Pcx	-1.22241	1.36732e-23	DN_HOMvsDN_WT	5.2308e-22	DN_HOMvsDN_WT	NA
Pcyt1a	-0.406867	0.000230141	DN_HOMvsDN_WT	0.00111841	DN_HOMvsDN_WT	NA
Pcyt2	-1.16093	6.01866e-29	DN_HOMvsDN_WT	3.41403e-27	DN_HOMvsDN_WT	NA
Pdk4	-0.165154	0.694854	DN_HOMvsDN_WT	0.816173	Not regulated	NA
Pdss1	0.0279251	0.872934	DN_HOMvsDN_WT	0.933955	Not regulated	NA
Pdss2	-0.667503	7.42795e-12	DN_HOMvsDN_WT	9.89391e-11	DN_HOMvsDN_WT	NA
Pecr	-1.21974	3.59828e-28	DN_HOMvsDN_WT	1.92571e-26	DN_HOMvsDN_WT	NA
Peds1	-0.839788	9.91898e-06	DN_HOMvsDN_WT	6.18057e-05	DN_HOMvsDN_WT	NA
Pemt	-0.536837	4.02369e-09	DN_HOMvsDN_WT	3.97536e-08	DN_HOMvsDN_WT	NA
Pex2	-0.309729	5.22727e-06	DN_HOMvsDN_WT	3.42584e-05	DN_HOMvsDN_WT	NA
Pex5	-0.765326	6.01261e-18	DN_HOMvsDN_WT	1.28451e-16	DN_HOMvsDN_WT	NA
Pex7	-0.5795	1.68461e-11	DN_HOMvsDN_WT	2.14821e-10	DN_HOMvsDN_WT	NA
Pi4k2a	-0.447344	1.18765e-13	DN_HOMvsDN_WT	1.88762e-12	DN_HOMvsDN_WT	NA
Pi4k2b	-0.337965	0.000388569	DN_HOMvsDN_WT	0.00180309	DN_HOMvsDN_WT	NA
Pi4ka	-0.425804	2.0674e-05	DN_HOMvsDN_WT	0.000121027	DN_HOMvsDN_WT	NA
Pi4kb	-0.175485	0.0122437	DN_HOMvsDN_WT	0.0383269	DN_HOMvsDN_WT	NA
Pibf1	0.113045	0.50965	DN_HOMvsDN_WT	0.675563	Not regulated	NA
Piga	0.429294	0.0209758	DN_HOMvsDN_WT	0.0601137	Not regulated	NA
Pigb	-0.162081	0.183411	DN_HOMvsDN_WT	0.344223	Not regulated	NA
Pigc	-0.0198272	0.831028	DN_HOMvsDN_WT	0.909844	Not regulated	NA
Pigg	-0.433321	3.89466e-05	DN_HOMvsDN_WT	0.000216443	DN_HOMvsDN_WT	NA
Pigk	-0.0984863	0.107711	DN_HOMvsDN_WT	0.231916	Not regulated	NA
Pigm	0.0862552	0.317	DN_HOMvsDN_WT	0.497344	Not regulated	NA
Pigo	-0.0649393	0.522369	DN_HOMvsDN_WT	0.68619	Not regulated	NA
Pigq	-0.461131	1.01744e-09	DN_HOMvsDN_WT	1.09035e-08	DN_HOMvsDN_WT	NA
Pigw	0.0793051	0.500116	DN_HOMvsDN_WT	0.665876	Not regulated	NA
Pigyl	-0.196086	0.0802817	DN_HOMvsDN_WT	0.181603	Not regulated	NA
Pik3c2a	0.161734	0.264211	DN_HOMvsDN_WT	0.44234	Not regulated	NA
Pik3c2g	-1.1587	2.0855e-09	DN_HOMvsDN_WT	2.11117e-08	DN_HOMvsDN_WT	NA
Pik3ca	-0.00471794	0.94319	DN_HOMvsDN_WT	0.974012	Not regulated	NA
Pik3cb	-0.327785	0.00272577	DN_HOMvsDN_WT	0.0103197	DN_HOMvsDN_WT	NA
Pik3r1	-0.579841	1.60029e-07	DN_HOMvsDN_WT	1.3032e-06	DN_HOMvsDN_WT	NA
Pik3r4	-0.255741	0.000807775	DN_HOMvsDN_WT	0.00351997	DN_HOMvsDN_WT	NA
Pip4k2b	-0.109516	0.103115	DN_HOMvsDN_WT	0.224074	Not regulated	NA
Pip4k2c	0.111375	0.199952	DN_HOMvsDN_WT	0.367098	Not regulated	NA
Pisd	0.241981	0.0150981	DN_HOMvsDN_WT	0.0454923	DN_HOMvsDN_WT	NA
Pla2g6	-0.753858	7.32383e-06	DN_HOMvsDN_WT	4.69696e-05	DN_HOMvsDN_WT	NA
Plin5	-0.62941	0.0033465	DN_HOMvsDN_WT	0.0123482	DN_HOMvsDN_WT	NA
Plpp1	0.0895935	0.676894	DN_HOMvsDN_WT	0.801361	Not regulated	NA
Pmvk	-1.49917	7.0051e-10	DN_HOMvsDN_WT	7.65673e-09	DN_HOMvsDN_WT	NA
Pnpla8	-0.675667	4.11492e-14	DN_HOMvsDN_WT	6.70202e-13	DN_HOMvsDN_WT	NA
Ppara	-1.43015	6.31763e-18	DN_HOMvsDN_WT	1.34097e-16	DN_HOMvsDN_WT	NA
Ppard	0.0610813	0.78547	DN_HOMvsDN_WT	0.880476	Not regulated	NA
Prkaa2	-0.423209	1.82403e-06	DN_HOMvsDN_WT	1.25545e-05	DN_HOMvsDN_WT	NA
Prkag1	0.0748252	0.557061	DN_HOMvsDN_WT	0.714542	Not regulated	NA
Prkag2	-0.328806	0.00224379	DN_HOMvsDN_WT	0.00871555	DN_HOMvsDN_WT	NA
Prox1	-0.24622	0.0916758	DN_HOMvsDN_WT	0.202561	Not regulated	NA
Ptdss1	-0.324552	3.04713e-06	DN_HOMvsDN_WT	2.03348e-05	DN_HOMvsDN_WT	NA
Ptges2	-0.240397	0.0139489	DN_HOMvsDN_WT	0.0428097	DN_HOMvsDN_WT	NA
Ptpmt1	-0.379773	0.00340643	DN_HOMvsDN_WT	0.0125203	DN_HOMvsDN_WT	NA
Pyurf	-0.474576	9.6214e-05	DN_HOMvsDN_WT	0.000493829	DN_HOMvsDN_WT	NA
Rdh10	-0.472499	6.34596e-10	DN_HOMvsDN_WT	6.98267e-09	DN_HOMvsDN_WT	NA
Rdh16	-2.28139	1.42376e-21	DN_HOMvsDN_WT	4.29742e-20	DN_HOMvsDN_WT	NA
Rdh16f2	-0.508606	0.00868818	DN_HOMvsDN_WT	0.0283011	DN_HOMvsDN_WT	NA
Rest	0.17228	0.0564437	DN_HOMvsDN_WT	0.138789	Not regulated	NA
Rgn	-2.31583	4.65821e-82	DN_HOMvsDN_WT	5.1085e-79	DN_HOMvsDN_WT	Rgn
Rptor	-0.722913	1.57293e-20	DN_HOMvsDN_WT	4.42303e-19	DN_HOMvsDN_WT	NA
Samd8	-0.110117	0.280418	DN_HOMvsDN_WT	0.458993	Not regulated	NA
Sc5d	-1.17167	1.27417e-12	DN_HOMvsDN_WT	1.8386e-11	DN_HOMvsDN_WT	NA
Scap	-0.788952	3.28461e-22	DN_HOMvsDN_WT	1.05945e-20	DN_HOMvsDN_WT	NA
Scd1	-5.66526	1.03214e-41	DN_HOMvsDN_WT	1.0954e-39	DN_HOMvsDN_WT	Scd1
Sco1	-0.274222	0.00381802	DN_HOMvsDN_WT	0.0137582	DN_HOMvsDN_WT	NA
Scp2	-0.99311	2.02324e-32	DN_HOMvsDN_WT	1.35846e-30	DN_HOMvsDN_WT	NA
Sdr42e1	-1.36866	9.23807e-25	DN_HOMvsDN_WT	3.84725e-23	DN_HOMvsDN_WT	NA
Sec14l2	-1.5564	6.68806e-50	DN_HOMvsDN_WT	1.00017e-47	DN_HOMvsDN_WT	NA
Selenoi	-0.723336	3.14124e-10	DN_HOMvsDN_WT	3.57602e-09	DN_HOMvsDN_WT	NA
Serac1	-0.131517	0.407642	DN_HOMvsDN_WT	0.583836	Not regulated	NA
Serinc1	-0.0483209	0.402013	DN_HOMvsDN_WT	0.577313	Not regulated	NA
Serpina12	-0.715914	0.000805838	DN_HOMvsDN_WT	0.00351619	DN_HOMvsDN_WT	NA
Sf1	-0.325344	8.54554e-07	DN_HOMvsDN_WT	6.24774e-06	DN_HOMvsDN_WT	NA
Sgms1	-0.0101858	0.936601	DN_HOMvsDN_WT	0.970929	Not regulated	NA
Sgms2	0.0397901	0.740147	DN_HOMvsDN_WT	0.846986	Not regulated	NA
Sik2	-0.186216	0.144192	DN_HOMvsDN_WT	0.289793	Not regulated	NA
Sirt2	-0.0433237	0.509314	DN_HOMvsDN_WT	0.67539	Not regulated	NA
Sirt3	-0.761438	9.50228e-16	DN_HOMvsDN_WT	1.69905e-14	DN_HOMvsDN_WT	NA
Sirt4	-0.520654	5.6807e-09	DN_HOMvsDN_WT	5.49692e-08	DN_HOMvsDN_WT	NA
Slc27a2	-1.18919	2.39843e-20	DN_HOMvsDN_WT	6.63096e-19	DN_HOMvsDN_WT	NA
Slc27a5	-1.53728	4.81696e-48	DN_HOMvsDN_WT	6.60325e-46	DN_HOMvsDN_WT	Slc27a5
Slc30a5	-0.0670611	0.338439	DN_HOMvsDN_WT	0.519449	Not regulated	NA
Slc45a3	-0.680398	0.00400101	DN_HOMvsDN_WT	0.0143391	DN_HOMvsDN_WT	NA
Smg1	0.195611	0.106279	DN_HOMvsDN_WT	0.229332	Not regulated	NA
Smpd1	-0.223493	0.00121978	DN_HOMvsDN_WT	0.00503523	DN_HOMvsDN_WT	NA
Smpd2	-0.0445927	0.566274	DN_HOMvsDN_WT	0.720712	Not regulated	NA
Socs2	0.872032	0.0897638	DN_HOMvsDN_WT	0.199139	Not regulated	NA
Socs4	0.0658092	0.31668	DN_HOMvsDN_WT	0.497337	Not regulated	NA
Socs7	-0.158221	0.138872	DN_HOMvsDN_WT	0.282204	Not regulated	NA
Sod1	-0.906482	7.68424e-25	DN_HOMvsDN_WT	3.24117e-23	DN_HOMvsDN_WT	NA
Sorbs1	-0.604288	0.000256139	DN_HOMvsDN_WT	0.00123289	DN_HOMvsDN_WT	NA
Sphk2	-0.803272	4.23907e-11	DN_HOMvsDN_WT	5.14632e-10	DN_HOMvsDN_WT	NA
Sptlc1	-0.282942	7.09261e-05	DN_HOMvsDN_WT	0.000373953	DN_HOMvsDN_WT	NA
Sqle	0.0159599	0.961188	DN_HOMvsDN_WT	0.981289	Not regulated	NA
Srd5a1	-2.27776	1.25747e-54	DN_HOMvsDN_WT	3.18236e-52	DN_HOMvsDN_WT	NA
Srebf1	-3.15688	7.67165e-61	DN_HOMvsDN_WT	4.20662e-58	DN_HOMvsDN_WT	Srebf1
Srebf2	-0.0368023	0.696104	DN_HOMvsDN_WT	0.816173	Not regulated	NA
St3gal1	-0.334016	0.00757855	DN_HOMvsDN_WT	0.0251345	DN_HOMvsDN_WT	NA
St3gal3	-1.08178	1.63453e-30	DN_HOMvsDN_WT	9.95855e-29	DN_HOMvsDN_WT	NA
St6galnac6	-0.547702	1.52429e-10	DN_HOMvsDN_WT	1.77834e-09	DN_HOMvsDN_WT	NA
Stard4	-1.68695	1.7954e-19	DN_HOMvsDN_WT	4.47491e-18	DN_HOMvsDN_WT	NA
Stk11	-0.100409	0.149046	DN_HOMvsDN_WT	0.297221	Not regulated	NA
Tafazzin	-0.2935	0.000125769	DN_HOMvsDN_WT	0.000637566	DN_HOMvsDN_WT	NA
Tecr	-0.682209	3.7123e-10	DN_HOMvsDN_WT	4.1827e-09	DN_HOMvsDN_WT	NA
Thnsl2	-0.695734	1.08838e-12	DN_HOMvsDN_WT	1.58952e-11	DN_HOMvsDN_WT	NA
Thrsp	-5.64449	6.65661e-47	DN_HOMvsDN_WT	8.1112e-45	DN_HOMvsDN_WT	Thrsp
Tm7sf2	-2.00418	9.4452e-36	DN_HOMvsDN_WT	7.96787e-34	DN_HOMvsDN_WT	Tm7sf2
Tm9sf2	-0.140219	0.0100449	DN_HOMvsDN_WT	0.0322416	DN_HOMvsDN_WT	NA
Tmem150a	-0.456154	8.63157e-06	DN_HOMvsDN_WT	5.46112e-05	DN_HOMvsDN_WT	NA
Tmem38b	-0.168078	0.00342362	DN_HOMvsDN_WT	0.0125571	DN_HOMvsDN_WT	NA
Ttc7	-0.49322	1.87417e-05	DN_HOMvsDN_WT	0.000110502	DN_HOMvsDN_WT	NA
Ttc7b	-1.26019	1.35619e-18	DN_HOMvsDN_WT	3.1032e-17	DN_HOMvsDN_WT	NA
Ubr4	-0.422144	1.77609e-06	DN_HOMvsDN_WT	1.22502e-05	DN_HOMvsDN_WT	NA
Ugcg	0.315607	0.00171134	DN_HOMvsDN_WT	0.00684119	DN_HOMvsDN_WT	NA
Uvrag	-0.152683	0.0922614	DN_HOMvsDN_WT	0.203718	Not regulated	NA
Vac14	-0.617636	3.15588e-07	DN_HOMvsDN_WT	2.45457e-06	DN_HOMvsDN_WT	NA
Vapa	0.0268429	0.584815	DN_HOMvsDN_WT	0.734087	Not regulated	NA
Wdtc1	-0.719953	9.28455e-10	DN_HOMvsDN_WT	1.00481e-08	DN_HOMvsDN_WT	NA
Abca3	-0.0356492	0.772414	KO_HETvsKO_WT	0.871213	Not regulated	NA
Abca8a	-0.109374	0.606251	KO_HETvsKO_WT	0.752203	Not regulated	NA
Abca8b	0.15716	0.145307	KO_HETvsKO_WT	0.291677	Not regulated	NA
Abcd1	0.223789	0.14052	KO_HETvsKO_WT	0.284673	Not regulated	NA
Abcd3	-0.201381	0.128527	KO_HETvsKO_WT	0.2656	Not regulated	NA
Abhd3	0.102845	0.267442	KO_HETvsKO_WT	0.445737	Not regulated	NA
Abhd5	-0.151993	0.0736202	KO_HETvsKO_WT	0.169599	Not regulated	NA
Abhd6	-0.233352	0.126283	KO_HETvsKO_WT	0.261763	Not regulated	NA
Acaca	0.00801384	0.97224	KO_HETvsKO_WT	0.988159	Not regulated	NA
Acacb	-0.655576	0.153226	KO_HETvsKO_WT	0.302407	Not regulated	NA
Acadl	-0.0736186	0.401746	KO_HETvsKO_WT	0.577181	Not regulated	NA
Acadvl	-0.0101281	0.918528	KO_HETvsKO_WT	0.961182	Not regulated	NA
Acat1	0.0153698	0.881763	KO_HETvsKO_WT	0.940356	Not regulated	NA
Acbd3	-0.0428948	0.580106	KO_HETvsKO_WT	0.730126	Not regulated	NA
Acly	-0.421386	0.164628	KO_HETvsKO_WT	0.317484	Not regulated	NA
Acot7	-0.0202937	0.857155	KO_HETvsKO_WT	0.92521	Not regulated	NA
Acox2	0.175937	0.0603406	KO_HETvsKO_WT	0.145991	Not regulated	NA
Acsf3	0.0822927	0.422857	KO_HETvsKO_WT	0.595293	Not regulated	NA
Acsl1	-0.222264	0.218308	KO_HETvsKO_WT	0.390768	Not regulated	NA
Acsl3	-0.230699	0.274029	KO_HETvsKO_WT	0.451714	Not regulated	NA
Acsl4	-0.234191	0.0821306	KO_HETvsKO_WT	0.184948	Not regulated	NA
Acsl5	-0.17749	0.280318	KO_HETvsKO_WT	0.458993	Not regulated	NA
Acsm1	-0.0431359	0.631518	KO_HETvsKO_WT	0.769517	Not regulated	NA
Acsm3	0.0983041	0.488162	KO_HETvsKO_WT	0.656015	Not regulated	NA
Acsm5	0.15916	0.0866267	KO_HETvsKO_WT	0.193353	Not regulated	NA
Acss2	-0.394056	0.0547365	KO_HETvsKO_WT	0.135537	Not regulated	Acss2
Adgrf5	0.0847621	0.560512	KO_HETvsKO_WT	0.716984	Not regulated	NA
Agk	0.056098	0.668552	KO_HETvsKO_WT	0.796069	Not regulated	NA
Agmo	0.0513094	0.627556	KO_HETvsKO_WT	0.768268	Not regulated	NA
Agpat2	-0.0807833	0.474524	KO_HETvsKO_WT	0.644053	Not regulated	NA
Agpat3	0.0821489	0.326252	KO_HETvsKO_WT	0.507443	Not regulated	NA
Agpat5	-0.0133465	0.900416	KO_HETvsKO_WT	0.949477	Not regulated	NA
Agt	0.00890339	0.920722	KO_HETvsKO_WT	0.96185	Not regulated	NA
Akr1c14	0.0513235	0.7635	KO_HETvsKO_WT	0.864687	Not regulated	NA
Akr1c20	0.0731296	0.464835	KO_HETvsKO_WT	0.636151	Not regulated	NA
Akr1c6	-0.121748	0.247973	KO_HETvsKO_WT	0.423809	Not regulated	NA
Akr1d1	0.259604	0.100093	KO_HETvsKO_WT	0.218517	Not regulated	NA
Aldh1a1	0.104049	0.49972	KO_HETvsKO_WT	0.665618	Not regulated	NA
Aldh8a1	0.00396805	0.9616	KO_HETvsKO_WT	0.981289	Not regulated	NA
Amacr	0.00929378	0.929708	KO_HETvsKO_WT	0.966911	Not regulated	NA
Apoa1	-0.213824	0.0797032	KO_HETvsKO_WT	0.180719	Not regulated	NA
Apoa2	-0.0774943	0.49848	KO_HETvsKO_WT	0.664532	Not regulated	NA
Apoa4	-0.506196	0.200236	KO_HETvsKO_WT	0.367318	Not regulated	NA
Apoa5	0.166296	0.134462	KO_HETvsKO_WT	0.275284	Not regulated	NA
Apob	0.0501249	0.573379	KO_HETvsKO_WT	0.725824	Not regulated	NA
Apoc1	0.112266	0.306802	KO_HETvsKO_WT	0.488095	Not regulated	NA
Apoc2	-0.151632	0.484515	KO_HETvsKO_WT	0.653134	Not regulated	NA
Apoc3	0.0171783	0.845844	KO_HETvsKO_WT	0.917537	Not regulated	NA
Apoe	0.523306	0.0559157	KO_HETvsKO_WT	0.137903	Not regulated	NA
Aqp8	0.0678465	0.813801	KO_HETvsKO_WT	0.898213	Not regulated	NA
Asah2	0.10853	0.287342	KO_HETvsKO_WT	0.467766	Not regulated	NA
Atg14	0.0119075	0.9043	KO_HETvsKO_WT	0.952657	Not regulated	NA
Atg7	0.0304114	0.705868	KO_HETvsKO_WT	0.823513	Not regulated	NA
B3galt1	0.218777	0.401259	KO_HETvsKO_WT	0.576985	Not regulated	NA
B4galnt1	-0.0509613	0.518316	KO_HETvsKO_WT	0.68215	Not regulated	NA
Baat	0.0958456	0.268306	KO_HETvsKO_WT	0.446866	Not regulated	NA
Becn1	0.015955	0.822665	KO_HETvsKO_WT	0.904299	Not regulated	NA
Bmp2	0.142284	0.331235	KO_HETvsKO_WT	0.511146	Not regulated	NA
Bmp5	0.223735	0.277279	KO_HETvsKO_WT	0.455232	Not regulated	NA
Bpnt1	0.00981401	0.907688	KO_HETvsKO_WT	0.954088	Not regulated	NA
Bpnt2	-0.0248647	0.715013	KO_HETvsKO_WT	0.829768	Not regulated	NA
Brca1	0.141374	0.561214	KO_HETvsKO_WT	0.717046	Not regulated	NA
Bscl2	-0.0706073	0.343461	KO_HETvsKO_WT	0.523522	Not regulated	NA
Cbr4	-0.0310678	0.692786	KO_HETvsKO_WT	0.814314	Not regulated	NA
Cds2	0.0245203	0.730537	KO_HETvsKO_WT	0.840373	Not regulated	NA
Ceacam1	0.0266963	0.795519	KO_HETvsKO_WT	0.887975	Not regulated	NA
Cept1	0.0533318	0.411946	KO_HETvsKO_WT	0.585697	Not regulated	NA
Cers2	-0.0354789	0.578822	KO_HETvsKO_WT	0.729346	Not regulated	NA
Ces1b	0.245016	0.156506	KO_HETvsKO_WT	0.306855	Not regulated	NA
Ces1c	-0.0826468	0.4205	KO_HETvsKO_WT	0.593244	Not regulated	NA
Ces1d	-0.171133	0.373063	KO_HETvsKO_WT	0.552468	Not regulated	NA
Ces1e	-0.29473	0.0711744	KO_HETvsKO_WT	0.165721	Not regulated	NA
Ces1f	-0.157992	0.234179	KO_HETvsKO_WT	0.408293	Not regulated	NA
Chka	0.0454228	0.876994	KO_HETvsKO_WT	0.936181	Not regulated	NA
Chp1	-0.160607	0.0547503	KO_HETvsKO_WT	0.135537	Not regulated	NA
Chpt1	0.0516785	0.667064	KO_HETvsKO_WT	0.795714	Not regulated	NA
Clcn2	0.0397854	0.700671	KO_HETvsKO_WT	0.820014	Not regulated	NA
Coq2	-0.044251	0.491767	KO_HETvsKO_WT	0.658274	Not regulated	NA
Crebl2	0.0445894	0.557104	KO_HETvsKO_WT	0.714542	Not regulated	NA
Crls1	-0.0874824	0.348289	KO_HETvsKO_WT	0.528295	Not regulated	NA
Crppa	0.171463	0.269755	KO_HETvsKO_WT	0.448138	Not regulated	NA
Cyb5r3	-0.213979	0.120357	KO_HETvsKO_WT	0.252373	Not regulated	NA
Cyp27a1	-0.0748427	0.524572	KO_HETvsKO_WT	0.68841	Not regulated	NA
Cyp2r1	-0.0915943	0.391178	KO_HETvsKO_WT	0.567792	Not regulated	NA
Cyp39a1	0.0533933	0.832957	KO_HETvsKO_WT	0.910441	Not regulated	NA
Cyp51	-0.595171	0.00253771	KO_HETvsKO_WT	0.00974222	KO_HETvsKO_WT	NA
Cyp7a1	-0.0831315	0.809774	KO_HETvsKO_WT	0.896868	Not regulated	NA
Cyp7b1	-0.552869	0.158929	KO_HETvsKO_WT	0.30976	Not regulated	NA
Cyp8b1	0.131991	0.669373	KO_HETvsKO_WT	0.796611	Not regulated	NA
Daglb	0.0275051	0.783092	KO_HETvsKO_WT	0.878708	Not regulated	NA
Dbi	-0.129326	0.438058	KO_HETvsKO_WT	0.609649	Not regulated	NA
Dcaf5	-0.00307384	0.965632	KO_HETvsKO_WT	0.983265	Not regulated	NA
Ddx20	-0.0235817	0.821676	KO_HETvsKO_WT	0.903611	Not regulated	NA
Decr2	-0.0447298	0.654461	KO_HETvsKO_WT	0.786405	Not regulated	NA
Dgat1	-0.112567	0.149317	KO_HETvsKO_WT	0.297221	Not regulated	NA
Dgat2	-0.115154	0.2399	KO_HETvsKO_WT	0.414533	Not regulated	Dgat2
Dgka	-0.0899535	0.51995	KO_HETvsKO_WT	0.683707	Not regulated	NA
Dgkq	0.0434667	0.680507	KO_HETvsKO_WT	0.803902	Not regulated	NA
Dhcr24	0.0754374	0.635271	KO_HETvsKO_WT	0.772088	Not regulated	NA
Dhcr7	-0.280134	0.17617	KO_HETvsKO_WT	0.334255	Not regulated	NA
Dhdds	0.0233284	0.741809	KO_HETvsKO_WT	0.848297	Not regulated	NA
Dhrs11	-0.021293	0.803741	KO_HETvsKO_WT	0.892443	Not regulated	NA
Dhrs7b	-0.115288	0.357289	KO_HETvsKO_WT	0.536504	Not regulated	NA
Dolk	-0.10639	0.233415	KO_HETvsKO_WT	0.407634	Not regulated	NA
Dolpp1	0.0111564	0.89663	KO_HETvsKO_WT	0.947097	Not regulated	NA
Dpm1	-0.124686	0.277352	KO_HETvsKO_WT	0.455232	Not regulated	NA
Dpm3	-0.0877123	0.441822	KO_HETvsKO_WT	0.612298	Not regulated	NA
Ebp	-0.103461	0.189632	KO_HETvsKO_WT	0.354036	Not regulated	NA
Elovl2	-0.164459	0.238534	KO_HETvsKO_WT	0.413744	Not regulated	NA
Elovl3	-0.28806	0.426528	KO_HETvsKO_WT	0.597903	Not regulated	NA
Elovl5	-0.160717	0.641599	KO_HETvsKO_WT	0.777815	Not regulated	NA
Elovl6	-0.244655	0.484602	KO_HETvsKO_WT	0.653134	Not regulated	NA
Erbb4	0.17984	0.40895	KO_HETvsKO_WT	0.584469	Not regulated	NA
Erg28	-0.132019	0.176466	KO_HETvsKO_WT	0.334625	Not regulated	NA
Erlin2	0.076211	0.138865	KO_HETvsKO_WT	0.282204	Not regulated	NA
Errfi1	0.0409655	0.812761	KO_HETvsKO_WT	0.898213	Not regulated	NA
Etnk1	0.0185557	0.762207	KO_HETvsKO_WT	0.864431	Not regulated	NA
Etnk2	0.0957884	0.498702	KO_HETvsKO_WT	0.664532	Not regulated	NA
Fads1	-0.232867	0.352251	KO_HETvsKO_WT	0.532097	Not regulated	NA
Fads2	-0.112636	0.630669	KO_HETvsKO_WT	0.769139	Not regulated	NA
Fads3	0.0400196	0.911842	KO_HETvsKO_WT	0.956406	Not regulated	NA
Fads6	0.0868536	0.321074	KO_HETvsKO_WT	0.501583	Not regulated	NA
Fasn	-0.422067	0.279474	KO_HETvsKO_WT	0.457903	Not regulated	Fasn
Fdft1	-0.233831	0.122102	KO_HETvsKO_WT	0.254572	Not regulated	NA
Fdx1	-0.078568	0.422452	KO_HETvsKO_WT	0.595233	Not regulated	NA
Fgf1	-0.123939	0.40371	KO_HETvsKO_WT	0.579497	Not regulated	NA
Fitm1	0.0647986	0.670906	KO_HETvsKO_WT	0.797428	Not regulated	NA
Fitm2	-0.132763	0.369804	KO_HETvsKO_WT	0.54928	Not regulated	NA
Gcdh	0.105822	0.26552	KO_HETvsKO_WT	0.442983	Not regulated	NA
Gk	-0.06516	0.522902	KO_HETvsKO_WT	0.686492	Not regulated	NA
Gnpat	-0.00767807	0.908051	KO_HETvsKO_WT	0.954165	Not regulated	NA
Gpam	-0.171877	0.421293	KO_HETvsKO_WT	0.594108	Not regulated	Gpam
Gpat2	-0.152056	0.426814	KO_HETvsKO_WT	0.598049	Not regulated	NA
Gpat4	-0.101102	0.399261	KO_HETvsKO_WT	0.574865	Not regulated	NA
Gpld1	0.0836896	0.444771	KO_HETvsKO_WT	0.615138	Not regulated	NA
Gstm7	-0.0234266	0.816732	KO_HETvsKO_WT	0.900486	Not regulated	NA
Gstp3	-0.208029	0.226293	KO_HETvsKO_WT	0.400487	Not regulated	NA
H6pd	0.0880442	0.26992	KO_HETvsKO_WT	0.448138	Not regulated	NA
Hacd1	-0.140872	0.299556	KO_HETvsKO_WT	0.481245	Not regulated	NA
Hdhd5	0.0336962	0.671782	KO_HETvsKO_WT	0.797706	Not regulated	NA
Hint2	0.0235024	0.830901	KO_HETvsKO_WT	0.909844	Not regulated	NA
Hmgcl	0.0560076	0.616364	KO_HETvsKO_WT	0.760733	Not regulated	NA
Hmgcr	-0.0330892	0.861964	KO_HETvsKO_WT	0.927966	Not regulated	NA
Hmgcs1	-0.254631	0.21849	KO_HETvsKO_WT	0.390854	Not regulated	NA
Hmgcs2	0.00440524	0.968667	KO_HETvsKO_WT	0.985665	Not regulated	NA
Hnf1a	0.0930878	0.388635	KO_HETvsKO_WT	0.565756	Not regulated	NA
Hnf4a	-0.0957734	0.36373	KO_HETvsKO_WT	0.543812	Not regulated	NA
Hsd11b1	0.0813455	0.453971	KO_HETvsKO_WT	0.625184	Not regulated	NA
Hsd17b10	0.08684	0.411925	KO_HETvsKO_WT	0.585697	Not regulated	Hsd17b10
Hsd17b11	0.0265922	0.814339	KO_HETvsKO_WT	0.89845	Not regulated	NA
Hsd17b12	-0.0353708	0.730089	KO_HETvsKO_WT	0.840173	Not regulated	NA
Hsd17b2	-0.284287	0.0444808	KO_HETvsKO_WT	0.114287	Not regulated	NA
Hsd17b7	-0.293969	0.0250863	KO_HETvsKO_WT	0.0703014	Not regulated	NA
Hsd3b2	-0.0908173	0.591345	KO_HETvsKO_WT	0.740588	Not regulated	NA
Hsd3b3	0.166807	0.245576	KO_HETvsKO_WT	0.42177	Not regulated	NA
Htd2	NA	NA	KO_HETvsKO_WT	NA	NA	NA
Idh1	-0.0946317	0.152882	KO_HETvsKO_WT	0.302091	Not regulated	NA
Idi1	-0.598335	0.0232449	KO_HETvsKO_WT	0.0659843	Not regulated	NA
Igf1	-0.0702101	0.484649	KO_HETvsKO_WT	0.653134	Not regulated	NA
Impa1	-0.0594404	0.33851	KO_HETvsKO_WT	0.519449	Not regulated	NA
Impa2	-0.384125	0.0873421	KO_HETvsKO_WT	0.19429	Not regulated	NA
Inpp1	-0.1605	0.132281	KO_HETvsKO_WT	0.272344	Not regulated	NA
Insig1	-0.182156	0.46779	KO_HETvsKO_WT	0.638601	Not regulated	Insig1
Insig2	0.0675583	0.768147	KO_HETvsKO_WT	0.868157	Not regulated	NA
Itpka	-0.228056	0.265134	KO_HETvsKO_WT	0.442672	Not regulated	NA
Kat2b	-0.0250893	0.750459	KO_HETvsKO_WT	0.85554	Not regulated	NA
Kdsr	0.0383834	0.761627	KO_HETvsKO_WT	0.864351	Not regulated	NA
Klhl25	-0.199438	0.110991	KO_HETvsKO_WT	0.23758	Not regulated	NA
Lcat	0.0372045	0.646642	KO_HETvsKO_WT	0.780143	Not regulated	NA
Lclat1	0.115072	0.228572	KO_HETvsKO_WT	0.402381	Not regulated	NA
Ldlr	-0.198216	0.210974	KO_HETvsKO_WT	0.381796	Not regulated	NA
Lias	0.0126673	0.895218	KO_HETvsKO_WT	0.946727	Not regulated	NA
Lipa	0.0298058	0.810179	KO_HETvsKO_WT	0.896868	Not regulated	NA
Lipc	-0.0066663	0.953822	KO_HETvsKO_WT	0.979119	Not regulated	NA
Lipg	-0.0537142	0.869276	KO_HETvsKO_WT	0.931872	Not regulated	NA
Lpcat3	0.0274818	0.826482	KO_HETvsKO_WT	0.906375	Not regulated	NA
Lpgat1	0.0316949	0.763011	KO_HETvsKO_WT	0.864431	Not regulated	NA
Lpin1	0.0207078	0.965525	KO_HETvsKO_WT	0.983265	Not regulated	NA
Lpin2	0.108389	0.561461	KO_HETvsKO_WT	0.717083	Not regulated	NA
Lss	-0.222063	0.151974	KO_HETvsKO_WT	0.301165	Not regulated	NA
Mapk9	0.0739464	0.189541	KO_HETvsKO_WT	0.354036	Not regulated	NA
Mboat7	-0.000581317	0.992155	KO_HETvsKO_WT	0.997004	Not regulated	NA
Mcat	-0.00463856	0.956359	KO_HETvsKO_WT	0.979791	Not regulated	NA
Mecr	0.0609931	0.425506	KO_HETvsKO_WT	0.597903	Not regulated	NA
Med1	-0.0150775	0.844938	KO_HETvsKO_WT	0.917537	Not regulated	NA
Mfsd2a	0.0341418	0.922223	KO_HETvsKO_WT	0.962294	Not regulated	Mfsd2a
Mgll	-0.126612	0.393926	KO_HETvsKO_WT	0.570681	Not regulated	NA
Mid1ip1	-0.458254	0.0721724	KO_HETvsKO_WT	0.167452	Not regulated	NA
Mif	-0.192758	0.0145456	KO_HETvsKO_WT	0.0442691	KO_HETvsKO_WT	NA
Mlst8	-0.21125	0.0853328	KO_HETvsKO_WT	0.190853	Not regulated	NA
Mlx	-0.130881	0.0268764	KO_HETvsKO_WT	0.0747298	Not regulated	NA
Mlxipl	-0.0528396	0.634086	KO_HETvsKO_WT	0.771502	Not regulated	NA
Mlycd	-0.0557981	0.457649	KO_HETvsKO_WT	0.627593	Not regulated	NA
Mppe1	0.0629621	0.615335	KO_HETvsKO_WT	0.760215	Not regulated	NA
Msmo1	-0.393598	0.0513854	KO_HETvsKO_WT	0.129046	Not regulated	NA
Mtor	0.0020121	0.984621	KO_HETvsKO_WT	0.992624	Not regulated	NA
Mvd	-0.674304	0.0166892	KO_HETvsKO_WT	0.0493772	KO_HETvsKO_WT	NA
Mvk	-0.321054	0.00958829	KO_HETvsKO_WT	0.0309269	KO_HETvsKO_WT	NA
Ndufab1	-0.0974656	0.241965	KO_HETvsKO_WT	0.417443	Not regulated	NA
Nr1d1	0.012418	0.958025	KO_HETvsKO_WT	0.980635	Not regulated	NA
Nr1h3	-0.698429	2.38969e-33	KO_HETvsKO_WT	1.67278e-31	KO_HETvsKO_WT	NA
Nr1h4	-0.16517	0.13669	KO_HETvsKO_WT	0.278286	Not regulated	NA
Nr3c1	0.046677	0.554233	KO_HETvsKO_WT	0.712555	Not regulated	NA
Nsdhl	-0.49294	0.0194819	KO_HETvsKO_WT	0.056422	Not regulated	NA
Nus1	-0.073761	0.192694	KO_HETvsKO_WT	0.357768	Not regulated	NA
Ogt	0.0527432	0.574816	KO_HETvsKO_WT	0.726355	Not regulated	NA
Ormdl1	0.156726	0.110343	KO_HETvsKO_WT	0.236501	Not regulated	NA
Ormdl2	0.0965352	0.41641	KO_HETvsKO_WT	0.58975	Not regulated	NA
Ormdl3	-0.00640058	0.949342	KO_HETvsKO_WT	0.976371	Not regulated	NA
Osbp	0.0258712	0.752639	KO_HETvsKO_WT	0.857404	Not regulated	NA
Oxsm	-0.0135902	0.869051	KO_HETvsKO_WT	0.931872	Not regulated	NA
Pcx	0.096022	0.400359	KO_HETvsKO_WT	0.575942	Not regulated	NA
Pcyt1a	-0.0372978	0.718153	KO_HETvsKO_WT	0.831327	Not regulated	NA
Pcyt2	-0.0911531	0.348659	KO_HETvsKO_WT	0.528489	Not regulated	NA
Pdk4	-0.910094	0.022146	KO_HETvsKO_WT	0.0633567	Not regulated	NA
Pdss1	-0.118898	0.484389	KO_HETvsKO_WT	0.653134	Not regulated	NA
Pdss2	-0.050392	0.589987	KO_HETvsKO_WT	0.73945	Not regulated	NA
Pecr	0.0636572	0.538134	KO_HETvsKO_WT	0.700254	Not regulated	NA
Peds1	-0.0467111	0.79266	KO_HETvsKO_WT	0.88586	Not regulated	NA
Pemt	-0.074996	0.379444	KO_HETvsKO_WT	0.557807	Not regulated	NA
Pex2	0.0465376	0.469861	KO_HETvsKO_WT	0.639571	Not regulated	NA
Pex5	-0.0630116	0.448284	KO_HETvsKO_WT	0.618156	Not regulated	NA
Pex7	0.00628092	0.937876	KO_HETvsKO_WT	0.970929	Not regulated	NA
Pi4k2a	0.0084883	0.882627	KO_HETvsKO_WT	0.940973	Not regulated	NA
Pi4k2b	-0.106568	0.235624	KO_HETvsKO_WT	0.410161	Not regulated	NA
Pi4ka	-0.0105137	0.91008	KO_HETvsKO_WT	0.955381	Not regulated	NA
Pi4kb	-0.0440937	0.517477	KO_HETvsKO_WT	0.681818	Not regulated	NA
Pibf1	0.0410221	0.801692	KO_HETvsKO_WT	0.890519	Not regulated	NA
Piga	0.16747	0.342198	KO_HETvsKO_WT	0.522185	Not regulated	NA
Pigb	0.0637877	0.592482	KO_HETvsKO_WT	0.741053	Not regulated	NA
Pigc	0.0591581	0.516383	KO_HETvsKO_WT	0.681195	Not regulated	NA
Pigg	0.125824	0.200294	KO_HETvsKO_WT	0.367318	Not regulated	NA
Pigk	-0.0577432	0.328663	KO_HETvsKO_WT	0.509328	Not regulated	NA
Pigm	0.0429281	0.606578	KO_HETvsKO_WT	0.752203	Not regulated	NA
Pigo	-0.134942	0.166044	KO_HETvsKO_WT	0.319092	Not regulated	NA
Pigq	-0.000252355	0.99719	KO_HETvsKO_WT	0.998926	Not regulated	NA
Pigw	0.0167001	0.884973	KO_HETvsKO_WT	0.941643	Not regulated	NA
Pigyl	-0.0571267	0.593797	KO_HETvsKO_WT	0.741683	Not regulated	NA
Pik3c2a	0.255971	0.0590223	KO_HETvsKO_WT	0.14384	Not regulated	NA
Pik3c2g	0.132926	0.467081	KO_HETvsKO_WT	0.638044	Not regulated	NA
Pik3ca	-0.000328562	0.995855	KO_HETvsKO_WT	0.998542	Not regulated	NA
Pik3cb	-0.113379	0.269281	KO_HETvsKO_WT	0.447894	Not regulated	NA
Pik3r1	-0.046033	0.656204	KO_HETvsKO_WT	0.787637	Not regulated	NA
Pik3r4	0.0275967	0.7048	KO_HETvsKO_WT	0.823142	Not regulated	NA
Pip4k2b	0.0348255	0.594747	KO_HETvsKO_WT	0.742306	Not regulated	NA
Pip4k2c	-0.0730566	0.380328	KO_HETvsKO_WT	0.558607	Not regulated	NA
Pisd	0.0675051	0.493588	KO_HETvsKO_WT	0.659855	Not regulated	NA
Pla2g6	-0.173223	0.270245	KO_HETvsKO_WT	0.448138	Not regulated	NA
Plin5	-0.103552	0.605435	KO_HETvsKO_WT	0.751937	Not regulated	NA
Plpp1	-0.0120773	0.953167	KO_HETvsKO_WT	0.978751	Not regulated	NA
Pmvk	-0.399016	0.0787684	KO_HETvsKO_WT	0.178723	Not regulated	NA
Pnpla8	0.0130518	0.876012	KO_HETvsKO_WT	0.935437	Not regulated	NA
Ppara	0.0187283	0.903498	KO_HETvsKO_WT	0.952116	Not regulated	NA
Ppard	-0.301585	0.15529	KO_HETvsKO_WT	0.305253	Not regulated	NA
Prkaa2	-0.0538452	0.517258	KO_HETvsKO_WT	0.681818	Not regulated	NA
Prkag1	-0.0592359	0.638854	KO_HETvsKO_WT	0.775297	Not regulated	NA
Prkag2	0.09066	0.366853	KO_HETvsKO_WT	0.546352	Not regulated	NA
Prox1	-0.355567	0.00924695	KO_HETvsKO_WT	0.0298845	KO_HETvsKO_WT	NA
Ptdss1	-0.0905457	0.164293	KO_HETvsKO_WT	0.317023	Not regulated	NA
Ptges2	-0.0597635	0.515553	KO_HETvsKO_WT	0.680373	Not regulated	NA
Ptpmt1	-0.159591	0.196967	KO_HETvsKO_WT	0.363444	Not regulated	NA
Pyurf	-0.0668733	0.559747	KO_HETvsKO_WT	0.716285	Not regulated	NA
Rdh10	-0.00132758	0.985523	KO_HETvsKO_WT	0.992765	Not regulated	NA
Rdh16	0.00875726	0.968708	KO_HETvsKO_WT	0.985665	Not regulated	NA
Rdh16f2	0.298825	0.0967281	KO_HETvsKO_WT	0.212036	Not regulated	NA
Rest	0.0213022	0.806053	KO_HETvsKO_WT	0.894198	Not regulated	NA
Rgn	0.00309466	0.978112	KO_HETvsKO_WT	0.989237	Not regulated	Rgn
Rptor	0.106767	0.143426	KO_HETvsKO_WT	0.288783	Not regulated	NA
Samd8	0.0925293	0.336441	KO_HETvsKO_WT	0.516997	Not regulated	NA
Sc5d	-0.270106	0.0803925	KO_HETvsKO_WT	0.181656	Not regulated	NA
Scap	-0.0244951	0.747538	KO_HETvsKO_WT	0.85307	Not regulated	NA
Scd1	0.0126604	0.974212	KO_HETvsKO_WT	0.988371	Not regulated	Scd1
Sco1	-0.0341056	0.708022	KO_HETvsKO_WT	0.824034	Not regulated	NA
Scp2	-0.0345442	0.659318	KO_HETvsKO_WT	0.789645	Not regulated	NA
Sdr42e1	0.0293462	0.813409	KO_HETvsKO_WT	0.898213	Not regulated	NA
Sec14l2	0.0877769	0.370228	KO_HETvsKO_WT	0.549413	Not regulated	NA
Selenoi	0.0977332	0.367325	KO_HETvsKO_WT	0.546585	Not regulated	NA
Serac1	0.157611	0.308204	KO_HETvsKO_WT	0.489378	Not regulated	NA
Serinc1	-0.0177199	0.743525	KO_HETvsKO_WT	0.849965	Not regulated	NA
Serpina12	-0.332454	0.0973338	KO_HETvsKO_WT	0.213201	Not regulated	NA
Sf1	-0.0360277	0.56258	KO_HETvsKO_WT	0.717677	Not regulated	NA
Sgms1	0.0846088	0.488953	KO_HETvsKO_WT	0.656058	Not regulated	NA
Sgms2	0.235119	0.0372235	KO_HETvsKO_WT	0.098922	Not regulated	NA
Sik2	0.0991567	0.40156	KO_HETvsKO_WT	0.577165	Not regulated	NA
Sirt2	-0.084176	0.173306	KO_HETvsKO_WT	0.329773	Not regulated	NA
Sirt3	0.0689614	0.433277	KO_HETvsKO_WT	0.604529	Not regulated	NA
Sirt4	-0.041913	0.628582	KO_HETvsKO_WT	0.768769	Not regulated	NA
Slc27a2	-0.0743171	0.536797	KO_HETvsKO_WT	0.699753	Not regulated	NA
Slc27a5	0.114466	0.245627	KO_HETvsKO_WT	0.42177	Not regulated	Slc27a5
Slc30a5	0.0259823	0.695663	KO_HETvsKO_WT	0.816173	Not regulated	NA
Slc45a3	0.0931683	0.673686	KO_HETvsKO_WT	0.799577	Not regulated	NA
Smg1	0.0524349	0.643567	KO_HETvsKO_WT	0.778432	Not regulated	NA
Smpd1	-0.025945	0.691146	KO_HETvsKO_WT	0.8134	Not regulated	NA
Smpd2	-0.0160809	0.827395	KO_HETvsKO_WT	0.907074	Not regulated	NA
Socs2	-0.262914	0.58407	KO_HETvsKO_WT	0.733432	Not regulated	NA
Socs4	0.0660571	0.298721	KO_HETvsKO_WT	0.480819	Not regulated	NA
Socs7	-0.0177039	0.860242	KO_HETvsKO_WT	0.926717	Not regulated	NA
Sod1	-0.0397994	0.629036	KO_HETvsKO_WT	0.768769	Not regulated	NA
Sorbs1	0.11975	0.438828	KO_HETvsKO_WT	0.609947	Not regulated	NA
Sphk2	-0.118629	0.302094	KO_HETvsKO_WT	0.483173	Not regulated	NA
Sptlc1	0.0747025	0.27277	KO_HETvsKO_WT	0.450413	Not regulated	NA
Sqle	-0.71442	0.0190492	KO_HETvsKO_WT	0.0553151	Not regulated	NA
Srd5a1	-0.370274	0.00653014	KO_HETvsKO_WT	0.0220124	KO_HETvsKO_WT	NA
Srebf1	-0.218848	0.222185	KO_HETvsKO_WT	0.395986	Not regulated	Srebf1
Srebf2	-0.0727315	0.413105	KO_HETvsKO_WT	0.586331	Not regulated	NA
St3gal1	-0.00583404	0.960427	KO_HETvsKO_WT	0.981289	Not regulated	NA
St3gal3	0.0680216	0.440083	KO_HETvsKO_WT	0.610659	Not regulated	NA
St6galnac6	0.069333	0.387609	KO_HETvsKO_WT	0.565313	Not regulated	NA
Stard4	-0.166403	0.339482	KO_HETvsKO_WT	0.519867	Not regulated	NA
Stk11	0.00602546	0.926719	KO_HETvsKO_WT	0.964762	Not regulated	NA
Tafazzin	-0.124998	0.0867658	KO_HETvsKO_WT	0.193532	Not regulated	NA
Tecr	-0.189811	0.0624849	KO_HETvsKO_WT	0.149401	Not regulated	NA
Thnsl2	0.0128471	0.888641	KO_HETvsKO_WT	0.943715	Not regulated	NA
Thrsp	-0.542165	0.139019	KO_HETvsKO_WT	0.282329	Not regulated	Thrsp
Tm7sf2	-0.357825	0.0158578	KO_HETvsKO_WT	0.0473862	KO_HETvsKO_WT	Tm7sf2
Tm9sf2	-0.0511537	0.317447	KO_HETvsKO_WT	0.497808	Not regulated	NA
Tmem150a	-0.066361	0.490483	KO_HETvsKO_WT	0.657307	Not regulated	NA
Tmem38b	0.00519243	0.923983	KO_HETvsKO_WT	0.96342	Not regulated	NA
Ttc7	-0.0136683	0.899027	KO_HETvsKO_WT	0.948621	Not regulated	NA
Ttc7b	-0.0371048	0.779304	KO_HETvsKO_WT	0.875952	Not regulated	NA
Ubr4	0.0567437	0.492713	KO_HETvsKO_WT	0.658954	Not regulated	NA
Ugcg	0.0683792	0.473443	KO_HETvsKO_WT	0.643382	Not regulated	NA
Uvrag	-0.101913	0.228677	KO_HETvsKO_WT	0.402381	Not regulated	NA
Vac14	-0.0624828	0.579675	KO_HETvsKO_WT	0.729863	Not regulated	NA
Vapa	-0.0633926	0.178745	KO_HETvsKO_WT	0.337422	Not regulated	NA
Wdtc1	-0.0147472	0.893408	KO_HETvsKO_WT	0.945725	Not regulated	NA
Abca3	-0.255272	0.0385929	KO_HOMvsKO_WT	0.102149	Not regulated	NA
Abca8a	-0.304513	0.151337	KO_HOMvsKO_WT	0.3003	Not regulated	NA
Abca8b	-0.190384	0.0783754	KO_HOMvsKO_WT	0.178077	Not regulated	NA
Abcd1	0.173869	0.25199	KO_HOMvsKO_WT	0.428448	Not regulated	NA
Abcd3	-0.26622	0.0444992	KO_HOMvsKO_WT	0.114287	Not regulated	NA
Abhd3	0.227365	0.0140123	KO_HOMvsKO_WT	0.0429242	KO_HOMvsKO_WT	NA
Abhd5	-0.272615	0.00134131	KO_HOMvsKO_WT	0.00548188	KO_HOMvsKO_WT	NA
Abhd6	-0.403084	0.00829244	KO_HOMvsKO_WT	0.0271734	KO_HOMvsKO_WT	NA
Acaca	-0.682643	0.00305304	KO_HOMvsKO_WT	0.0114013	KO_HOMvsKO_WT	NA
Acacb	-1.99359	1.4198e-05	KO_HOMvsKO_WT	8.58787e-05	KO_HOMvsKO_WT	NA
Acadl	-0.186233	0.0339099	KO_HOMvsKO_WT	0.0920493	Not regulated	NA
Acadvl	-0.186866	0.0591944	KO_HOMvsKO_WT	0.144046	Not regulated	NA
Acat1	-0.076523	0.458976	KO_HOMvsKO_WT	0.628768	Not regulated	NA
Acbd3	-0.153586	0.0476361	KO_HOMvsKO_WT	0.12149	Not regulated	NA
Acly	-1.02484	0.000726995	KO_HOMvsKO_WT	0.00319761	KO_HOMvsKO_WT	NA
Acot7	-0.0699499	0.534453	KO_HOMvsKO_WT	0.697481	Not regulated	NA
Acox2	-0.0829538	0.376052	KO_HOMvsKO_WT	0.554305	Not regulated	NA
Acsf3	0.000536663	0.995828	KO_HOMvsKO_WT	0.998542	Not regulated	NA
Acsl1	-0.320119	0.0762233	KO_HOMvsKO_WT	0.174513	Not regulated	NA
Acsl3	-0.586524	0.00548613	KO_HOMvsKO_WT	0.0188801	KO_HOMvsKO_WT	NA
Acsl4	-0.623928	3.79236e-06	KO_HOMvsKO_WT	2.51043e-05	KO_HOMvsKO_WT	NA
Acsl5	-0.635253	0.000112209	KO_HOMvsKO_WT	0.000570584	KO_HOMvsKO_WT	NA
Acsm1	0.0153452	0.864486	KO_HOMvsKO_WT	0.92916	Not regulated	NA
Acsm3	-0.0301459	0.831664	KO_HOMvsKO_WT	0.909935	Not regulated	NA
Acsm5	0.0957915	0.302341	KO_HOMvsKO_WT	0.483173	Not regulated	NA
Acss2	-0.862875	2.62718e-05	KO_HOMvsKO_WT	0.000149282	KO_HOMvsKO_WT	Acss2
Adgrf5	-0.252389	0.0840654	KO_HOMvsKO_WT	0.18866	Not regulated	NA
Agk	-0.0536061	0.682485	KO_HOMvsKO_WT	0.804218	Not regulated	NA
Agmo	0.149117	0.157937	KO_HOMvsKO_WT	0.308926	Not regulated	NA
Agpat2	-0.043379	0.700875	KO_HOMvsKO_WT	0.820014	Not regulated	NA
Agpat3	-0.115187	0.168808	KO_HOMvsKO_WT	0.323271	Not regulated	NA
Agpat5	0.119256	0.257719	KO_HOMvsKO_WT	0.434281	Not regulated	NA
Agt	-0.0777431	0.384817	KO_HOMvsKO_WT	0.562688	Not regulated	NA
Akr1c14	0.357523	0.0360467	KO_HOMvsKO_WT	0.0964176	Not regulated	NA
Akr1c20	0.263281	0.00839294	KO_HOMvsKO_WT	0.0274348	KO_HOMvsKO_WT	NA
Akr1c6	-0.144592	0.170031	KO_HOMvsKO_WT	0.325325	Not regulated	NA
Akr1d1	0.198623	0.208322	KO_HOMvsKO_WT	0.378453	Not regulated	NA
Aldh1a1	0.465473	0.00253121	KO_HOMvsKO_WT	0.00972859	KO_HOMvsKO_WT	NA
Aldh8a1	-0.174538	0.034231	KO_HOMvsKO_WT	0.0925389	Not regulated	NA
Amacr	0.189561	0.07169	KO_HOMvsKO_WT	0.166686	Not regulated	NA
Apoa1	-0.619558	3.8237e-07	KO_HOMvsKO_WT	2.92558e-06	KO_HOMvsKO_WT	NA
Apoa2	-0.365545	0.00140878	KO_HOMvsKO_WT	0.00573623	KO_HOMvsKO_WT	NA
Apoa4	-1.27533	0.00125604	KO_HOMvsKO_WT	0.00517192	KO_HOMvsKO_WT	NA
Apoa5	-0.0630611	0.570353	KO_HOMvsKO_WT	0.723943	Not regulated	NA
Apob	0.0938697	0.291647	KO_HOMvsKO_WT	0.471276	Not regulated	NA
Apoc1	-0.211738	0.0539314	KO_HOMvsKO_WT	0.133812	Not regulated	NA
Apoc2	-0.192601	0.373655	KO_HOMvsKO_WT	0.552677	Not regulated	NA
Apoc3	-0.315471	0.000356891	KO_HOMvsKO_WT	0.00167023	KO_HOMvsKO_WT	NA
Apoe	0.265169	0.3327	KO_HOMvsKO_WT	0.512882	Not regulated	NA
Aqp8	-0.138387	0.630963	KO_HOMvsKO_WT	0.769139	Not regulated	NA
Asah2	0.129288	0.203979	KO_HOMvsKO_WT	0.373036	Not regulated	NA
Atg14	-0.189247	0.0567262	KO_HOMvsKO_WT	0.139172	Not regulated	NA
Atg7	0.179948	0.0248209	KO_HOMvsKO_WT	0.0696765	Not regulated	NA
B3galt1	0.338741	0.19339	KO_HOMvsKO_WT	0.358749	Not regulated	NA
B4galnt1	-0.160296	0.0421837	KO_HOMvsKO_WT	0.109972	Not regulated	NA
Baat	0.0996573	0.249588	KO_HOMvsKO_WT	0.425685	Not regulated	NA
Becn1	0.0627842	0.374934	KO_HOMvsKO_WT	0.553154	Not regulated	NA
Bmp2	-0.043532	0.766802	KO_HOMvsKO_WT	0.866934	Not regulated	NA
Bmp5	0.3557	0.0809265	KO_HOMvsKO_WT	0.182737	Not regulated	NA
Bpnt1	-0.049604	0.557612	KO_HOMvsKO_WT	0.714542	Not regulated	NA
Bpnt2	-0.0791499	0.244472	KO_HOMvsKO_WT	0.420886	Not regulated	NA
Brca1	-0.134846	0.581412	KO_HOMvsKO_WT	0.73121	Not regulated	NA
Bscl2	-0.00235073	0.974696	KO_HOMvsKO_WT	0.988517	Not regulated	NA
Cbr4	-0.0809615	0.302387	KO_HOMvsKO_WT	0.483173	Not regulated	NA
Cds2	-0.16143	0.0234985	KO_HOMvsKO_WT	0.0665891	Not regulated	NA
Ceacam1	-0.256892	0.0127078	KO_HOMvsKO_WT	0.0395915	KO_HOMvsKO_WT	NA
Cept1	-0.00337705	0.958509	KO_HOMvsKO_WT	0.980635	Not regulated	NA
Cers2	-0.0810802	0.204472	KO_HOMvsKO_WT	0.373315	Not regulated	NA
Ces1b	0.404025	0.0193927	KO_HOMvsKO_WT	0.0562132	Not regulated	NA
Ces1c	-0.275519	0.00724431	KO_HOMvsKO_WT	0.0241967	KO_HOMvsKO_WT	NA
Ces1d	0.0504212	0.792965	KO_HOMvsKO_WT	0.88586	Not regulated	NA
Ces1e	-1.06492	7.43513e-11	KO_HOMvsKO_WT	8.92758e-10	KO_HOMvsKO_WT	NA
Ces1f	-0.487323	0.00024369	KO_HOMvsKO_WT	0.0011773	KO_HOMvsKO_WT	NA
Chka	-0.166935	0.569565	KO_HOMvsKO_WT	0.723501	Not regulated	NA
Chp1	-0.305338	0.000260834	KO_HOMvsKO_WT	0.00125094	KO_HOMvsKO_WT	NA
Chpt1	0.177324	0.139826	KO_HOMvsKO_WT	0.283618	Not regulated	NA
Clcn2	0.0203107	0.844306	KO_HOMvsKO_WT	0.91736	Not regulated	NA
Coq2	-0.00405339	0.949528	KO_HOMvsKO_WT	0.976371	Not regulated	NA
Crebl2	-0.0766944	0.312678	KO_HOMvsKO_WT	0.495048	Not regulated	NA
Crls1	-0.234948	0.011823	KO_HOMvsKO_WT	0.0371516	KO_HOMvsKO_WT	NA
Crppa	0.334531	0.027563	KO_HOMvsKO_WT	0.0763318	Not regulated	NA
Cyb5r3	-0.526546	0.000132598	KO_HOMvsKO_WT	0.000667045	KO_HOMvsKO_WT	NA
Cyp27a1	-0.396021	0.000761782	KO_HOMvsKO_WT	0.0033328	KO_HOMvsKO_WT	NA
Cyp2r1	-0.391656	0.000275218	KO_HOMvsKO_WT	0.00131418	KO_HOMvsKO_WT	NA
Cyp39a1	-1.49257	6.01297e-09	KO_HOMvsKO_WT	5.76755e-08	KO_HOMvsKO_WT	NA
Cyp51	-1.47143	1.18761e-13	KO_HOMvsKO_WT	1.88762e-12	KO_HOMvsKO_WT	NA
Cyp7a1	-0.774607	0.0249304	KO_HOMvsKO_WT	0.069924	Not regulated	NA
Cyp7b1	-0.170891	0.6632	KO_HOMvsKO_WT	0.792682	Not regulated	NA
Cyp8b1	0.521816	0.0913502	KO_HOMvsKO_WT	0.202113	Not regulated	NA
Daglb	0.075453	0.448441	KO_HOMvsKO_WT	0.618156	Not regulated	NA
Dbi	-0.998749	2.14835e-09	KO_HOMvsKO_WT	2.16812e-08	KO_HOMvsKO_WT	NA
Dcaf5	0.0391938	0.580821	KO_HOMvsKO_WT	0.730747	Not regulated	NA
Ddx20	-0.0759625	0.466541	KO_HOMvsKO_WT	0.637956	Not regulated	NA
Decr2	-0.027238	0.785146	KO_HOMvsKO_WT	0.880412	Not regulated	NA
Dgat1	-0.122419	0.115325	KO_HOMvsKO_WT	0.243999	Not regulated	NA
Dgat2	-0.204576	0.0368058	KO_HOMvsKO_WT	0.0978909	Not regulated	Dgat2
Dgka	-0.159742	0.252666	KO_HOMvsKO_WT	0.428961	Not regulated	NA
Dgkq	-0.110111	0.297613	KO_HOMvsKO_WT	0.479739	Not regulated	NA
Dhcr24	-0.423993	0.00769357	KO_HOMvsKO_WT	0.0254135	KO_HOMvsKO_WT	NA
Dhcr7	-0.6811	0.00102079	KO_HOMvsKO_WT	0.00429462	KO_HOMvsKO_WT	NA
Dhdds	0.0762531	0.27818	KO_HOMvsKO_WT	0.45601	Not regulated	NA
Dhrs11	-0.0535752	0.530819	KO_HOMvsKO_WT	0.694116	Not regulated	NA
Dhrs7b	-0.112325	0.368933	KO_HOMvsKO_WT	0.548482	Not regulated	NA
Dolk	-0.135855	0.126346	KO_HOMvsKO_WT	0.261763	Not regulated	NA
Dolpp1	-0.187193	0.0300322	KO_HOMvsKO_WT	0.0824759	Not regulated	NA
Dpm1	-0.0904894	0.426034	KO_HOMvsKO_WT	0.597903	Not regulated	NA
Dpm3	-0.184745	0.105138	KO_HOMvsKO_WT	0.227868	Not regulated	NA
Ebp	-0.392121	6.86836e-07	KO_HOMvsKO_WT	5.06657e-06	KO_HOMvsKO_WT	NA
Elovl2	-0.591544	2.24905e-05	KO_HOMvsKO_WT	0.000130731	KO_HOMvsKO_WT	NA
Elovl3	-1.09316	0.00256388	KO_HOMvsKO_WT	0.00981974	KO_HOMvsKO_WT	NA
Elovl5	-1.13847	0.000977482	KO_HOMvsKO_WT	0.00414422	KO_HOMvsKO_WT	NA
Elovl6	-1.15209	0.00100165	KO_HOMvsKO_WT	0.00421949	KO_HOMvsKO_WT	NA
Erbb4	-0.200332	0.360542	KO_HOMvsKO_WT	0.540402	Not regulated	NA
Erg28	-0.244025	0.0124773	KO_HOMvsKO_WT	0.038984	KO_HOMvsKO_WT	NA
Erlin2	-0.031444	0.541436	KO_HOMvsKO_WT	0.701861	Not regulated	NA
Errfi1	-0.244308	0.157783	KO_HOMvsKO_WT	0.308926	Not regulated	NA
Etnk1	-0.1118	0.0684314	KO_HOMvsKO_WT	0.160929	Not regulated	NA
Etnk2	-0.257584	0.0689264	KO_HOMvsKO_WT	0.161631	Not regulated	NA
Fads1	-1.32243	1.28374e-07	KO_HOMvsKO_WT	1.06118e-06	KO_HOMvsKO_WT	NA
Fads2	-0.848366	0.000293482	KO_HOMvsKO_WT	0.00139129	KO_HOMvsKO_WT	NA
Fads3	-1.13603	0.00169957	KO_HOMvsKO_WT	0.00680822	KO_HOMvsKO_WT	NA
Fads6	0.0479494	0.583722	KO_HOMvsKO_WT	0.733274	Not regulated	NA
Fasn	-1.57913	5.21155e-05	KO_HOMvsKO_WT	0.000282937	KO_HOMvsKO_WT	Fasn
Fdft1	-0.35247	0.0197906	KO_HOMvsKO_WT	0.0571148	Not regulated	NA
Fdx1	-0.200122	0.0410453	KO_HOMvsKO_WT	0.107515	Not regulated	NA
Fgf1	-0.354857	0.0168414	KO_HOMvsKO_WT	0.0496933	KO_HOMvsKO_WT	NA
Fitm1	0.165552	0.276884	KO_HOMvsKO_WT	0.455132	Not regulated	NA
Fitm2	-0.103235	0.485345	KO_HOMvsKO_WT	0.653349	Not regulated	NA
Gcdh	0.0155235	0.870253	KO_HOMvsKO_WT	0.932445	Not regulated	NA
Gk	-0.18639	0.0676385	KO_HOMvsKO_WT	0.159292	Not regulated	NA
Gnpat	-0.102127	0.124323	KO_HOMvsKO_WT	0.258385	Not regulated	NA
Gpam	-0.693014	0.00118813	KO_HOMvsKO_WT	0.00492931	KO_HOMvsKO_WT	Gpam
Gpat2	0.161719	0.387541	KO_HOMvsKO_WT	0.565313	Not regulated	NA
Gpat4	-0.862886	6.77826e-13	KO_HOMvsKO_WT	1.00907e-11	KO_HOMvsKO_WT	NA
Gpld1	0.221892	0.0426222	KO_HOMvsKO_WT	0.110764	Not regulated	NA
Gstm7	-0.478436	2.48554e-06	KO_HOMvsKO_WT	1.67228e-05	KO_HOMvsKO_WT	NA
Gstp3	-0.719232	3.21188e-05	KO_HOMvsKO_WT	0.000179407	KO_HOMvsKO_WT	NA
H6pd	0.000707023	0.992931	KO_HOMvsKO_WT	0.997479	Not regulated	NA
Hacd1	-0.189068	0.162455	KO_HOMvsKO_WT	0.314398	Not regulated	NA
Hdhd5	-0.0780251	0.326626	KO_HOMvsKO_WT	0.507443	Not regulated	NA
Hint2	-0.108578	0.32397	KO_HOMvsKO_WT	0.504908	Not regulated	NA
Hmgcl	-0.0968702	0.386244	KO_HOMvsKO_WT	0.564195	Not regulated	NA
Hmgcr	-0.730325	0.000127909	KO_HOMvsKO_WT	0.000647416	KO_HOMvsKO_WT	NA
Hmgcs1	-0.576367	0.00537082	KO_HOMvsKO_WT	0.018522	KO_HOMvsKO_WT	NA
Hmgcs2	-0.15001	0.181037	KO_HOMvsKO_WT	0.34074	Not regulated	NA
Hnf1a	-0.0748293	0.48875	KO_HOMvsKO_WT	0.656054	Not regulated	NA
Hnf4a	-0.340672	0.00123661	KO_HOMvsKO_WT	0.00509829	KO_HOMvsKO_WT	NA
Hsd11b1	0.0225075	0.835854	KO_HOMvsKO_WT	0.911566	Not regulated	NA
Hsd17b10	0.138148	0.191626	KO_HOMvsKO_WT	0.356603	Not regulated	Hsd17b10
Hsd17b11	-0.0799371	0.480241	KO_HOMvsKO_WT	0.649134	Not regulated	NA
Hsd17b12	-0.229218	0.0254088	KO_HOMvsKO_WT	0.0709636	Not regulated	NA
Hsd17b2	-0.394257	0.00532221	KO_HOMvsKO_WT	0.0183736	KO_HOMvsKO_WT	NA
Hsd17b7	-0.654767	6.54993e-07	KO_HOMvsKO_WT	4.8754e-06	KO_HOMvsKO_WT	NA
Hsd3b2	-0.771742	5.26862e-06	KO_HOMvsKO_WT	3.44608e-05	KO_HOMvsKO_WT	NA
Hsd3b3	-0.499088	0.000518418	KO_HOMvsKO_WT	0.00233643	KO_HOMvsKO_WT	NA
Htd2	NA	NA	KO_HOMvsKO_WT	NA	NA	NA
Idh1	-0.327989	7.34084e-07	KO_HOMvsKO_WT	5.40299e-06	KO_HOMvsKO_WT	NA
Idi1	-1.55943	5.9564e-09	KO_HOMvsKO_WT	5.72999e-08	KO_HOMvsKO_WT	NA
Igf1	-0.248488	0.0133931	KO_HOMvsKO_WT	0.041374	KO_HOMvsKO_WT	NA
Impa1	-0.152685	0.0139134	KO_HOMvsKO_WT	0.0427405	KO_HOMvsKO_WT	NA
Impa2	-0.418409	0.0619394	KO_HOMvsKO_WT	0.148596	Not regulated	NA
Inpp1	0.129352	0.218593	KO_HOMvsKO_WT	0.390854	Not regulated	NA
Insig1	-1.09885	1.19844e-05	KO_HOMvsKO_WT	7.35613e-05	KO_HOMvsKO_WT	Insig1
Insig2	-0.233762	0.307765	KO_HOMvsKO_WT	0.489152	Not regulated	NA
Itpka	-0.372131	0.0697383	KO_HOMvsKO_WT	0.16307	Not regulated	NA
Kat2b	-0.0914437	0.24616	KO_HOMvsKO_WT	0.422465	Not regulated	NA
Kdsr	-0.188891	0.136155	KO_HOMvsKO_WT	0.277886	Not regulated	NA
Klhl25	-0.23873	0.0559731	KO_HOMvsKO_WT	0.137941	Not regulated	NA
Lcat	-0.0317853	0.695279	KO_HOMvsKO_WT	0.816173	Not regulated	NA
Lclat1	0.0787436	0.409521	KO_HOMvsKO_WT	0.585029	Not regulated	NA
Ldlr	-0.52007	0.00103502	KO_HOMvsKO_WT	0.00434891	KO_HOMvsKO_WT	NA
Lias	-0.0513202	0.593283	KO_HOMvsKO_WT	0.741604	Not regulated	NA
Lipa	-0.0471867	0.703736	KO_HOMvsKO_WT	0.822192	Not regulated	NA
Lipc	-0.264005	0.0218962	KO_HOMvsKO_WT	0.0626967	Not regulated	NA
Lipg	-0.933782	0.00428959	KO_HOMvsKO_WT	0.015175	KO_HOMvsKO_WT	NA
Lpcat3	-0.0230303	0.854215	KO_HOMvsKO_WT	0.923214	Not regulated	NA
Lpgat1	0.0430138	0.682311	KO_HOMvsKO_WT	0.804218	Not regulated	NA
Lpin1	-1.84097	0.000122207	KO_HOMvsKO_WT	0.000620465	KO_HOMvsKO_WT	NA
Lpin2	-0.494921	0.00802633	KO_HOMvsKO_WT	0.0263803	KO_HOMvsKO_WT	NA
Lss	-0.8362	8.28308e-08	KO_HOMvsKO_WT	7.04169e-07	KO_HOMvsKO_WT	NA
Mapk9	0.168601	0.0026193	KO_HOMvsKO_WT	0.00997397	KO_HOMvsKO_WT	NA
Mboat7	-0.193284	0.00113393	KO_HOMvsKO_WT	0.00472233	KO_HOMvsKO_WT	NA
Mcat	-0.255249	0.00274881	KO_HOMvsKO_WT	0.0103949	KO_HOMvsKO_WT	NA
Mecr	0.0625003	0.412526	KO_HOMvsKO_WT	0.586076	Not regulated	NA
Med1	-0.0382657	0.618742	KO_HOMvsKO_WT	0.761849	Not regulated	NA
Mfsd2a	-0.869412	0.0129314	KO_HOMvsKO_WT	0.0400982	KO_HOMvsKO_WT	Mfsd2a
Mgll	-0.529989	0.000361013	KO_HOMvsKO_WT	0.00168234	KO_HOMvsKO_WT	NA
Mid1ip1	-1.04242	4.467e-05	KO_HOMvsKO_WT	0.00024535	KO_HOMvsKO_WT	NA
Mif	-0.325721	3.66456e-05	KO_HOMvsKO_WT	0.000204	KO_HOMvsKO_WT	NA
Mlst8	-0.214914	0.0774109	KO_HOMvsKO_WT	0.176495	Not regulated	NA
Mlx	-0.129975	0.0268936	KO_HOMvsKO_WT	0.0747298	Not regulated	NA
Mlxipl	-0.415729	0.000181239	KO_HOMvsKO_WT	0.000896656	KO_HOMvsKO_WT	NA
Mlycd	-0.264971	0.000426918	KO_HOMvsKO_WT	0.00195621	KO_HOMvsKO_WT	NA
Mppe1	-0.130527	0.299571	KO_HOMvsKO_WT	0.481245	Not regulated	NA
Msmo1	-1.09187	7.02109e-08	KO_HOMvsKO_WT	6.04696e-07	KO_HOMvsKO_WT	NA
Mtor	0.00336532	0.974251	KO_HOMvsKO_WT	0.988371	Not regulated	NA
Mvd	-0.827019	0.00335657	KO_HOMvsKO_WT	0.0123663	KO_HOMvsKO_WT	NA
Mvk	-0.28577	0.0201617	KO_HOMvsKO_WT	0.0579825	Not regulated	NA
Ndufab1	-0.175462	0.034961	KO_HOMvsKO_WT	0.0940488	Not regulated	NA
Nr1d1	-0.662703	0.00502902	KO_HOMvsKO_WT	0.017527	KO_HOMvsKO_WT	NA
Nr1h3	-1.89121	1.71303e-211	KO_HOMvsKO_WT	5.63588e-208	KO_HOMvsKO_WT	NA
Nr1h4	-0.117091	0.291151	KO_HOMvsKO_WT	0.470706	Not regulated	NA
Nr3c1	-0.00560815	0.943315	KO_HOMvsKO_WT	0.974012	Not regulated	NA
Nsdhl	-1.18204	2.66476e-08	KO_HOMvsKO_WT	2.40854e-07	KO_HOMvsKO_WT	NA
Nus1	-0.171664	0.00242425	KO_HOMvsKO_WT	0.00933934	KO_HOMvsKO_WT	NA
Ogt	0.0860105	0.359934	KO_HOMvsKO_WT	0.539983	Not regulated	NA
Ormdl1	0.0810401	0.408493	KO_HOMvsKO_WT	0.584323	Not regulated	NA
Ormdl2	-0.120408	0.313309	KO_HOMvsKO_WT	0.495111	Not regulated	NA
Ormdl3	-0.101833	0.312077	KO_HOMvsKO_WT	0.494811	Not regulated	NA
Osbp	-0.275202	0.000829586	KO_HOMvsKO_WT	0.00360506	KO_HOMvsKO_WT	NA
Oxsm	-0.128166	0.120048	KO_HOMvsKO_WT	0.251887	Not regulated	NA
Pcx	-0.0475395	0.677153	KO_HOMvsKO_WT	0.801379	Not regulated	NA
Pcyt1a	0.0652905	0.526844	KO_HOMvsKO_WT	0.690596	Not regulated	NA
Pcyt2	-0.550038	1.58248e-08	KO_HOMvsKO_WT	1.46246e-07	KO_HOMvsKO_WT	NA
Pdk4	-0.932293	0.0190111	KO_HOMvsKO_WT	0.055253	Not regulated	NA
Pdss1	0.0470654	0.777983	KO_HOMvsKO_WT	0.875359	Not regulated	NA
Pdss2	-0.120763	0.195437	KO_HOMvsKO_WT	0.361026	Not regulated	NA
Pecr	-0.0881086	0.394212	KO_HOMvsKO_WT	0.570845	Not regulated	NA
Peds1	-0.069349	0.696091	KO_HOMvsKO_WT	0.816173	Not regulated	NA
Pemt	-0.238742	0.00515387	KO_HOMvsKO_WT	0.0178675	KO_HOMvsKO_WT	NA
Pex2	-0.0668368	0.299384	KO_HOMvsKO_WT	0.481245	Not regulated	NA
Pex5	-0.169022	0.0419493	KO_HOMvsKO_WT	0.109621	Not regulated	NA
Pex7	-0.0965074	0.231063	KO_HOMvsKO_WT	0.40479	Not regulated	NA
Pi4k2a	-0.152897	0.00792295	KO_HOMvsKO_WT	0.0260665	KO_HOMvsKO_WT	NA
Pi4k2b	-0.427575	2.17449e-06	KO_HOMvsKO_WT	1.47812e-05	KO_HOMvsKO_WT	NA
Pi4ka	0.0427707	0.644936	KO_HOMvsKO_WT	0.778942	Not regulated	NA
Pi4kb	-0.0409154	0.545433	KO_HOMvsKO_WT	0.705212	Not regulated	NA
Pibf1	0.117317	0.468183	KO_HOMvsKO_WT	0.638607	Not regulated	NA
Piga	-0.406464	0.0228114	KO_HOMvsKO_WT	0.0648096	Not regulated	NA
Pigb	0.0169394	0.886557	KO_HOMvsKO_WT	0.942719	Not regulated	NA
Pigc	-0.143185	0.118723	KO_HOMvsKO_WT	0.249425	Not regulated	NA
Pigg	-0.124706	0.206823	KO_HOMvsKO_WT	0.376771	Not regulated	NA
Pigk	0.0553824	0.34394	KO_HOMvsKO_WT	0.523872	Not regulated	NA
Pigm	-0.0650165	0.435441	KO_HOMvsKO_WT	0.60652	Not regulated	NA
Pigo	-0.115544	0.232979	KO_HOMvsKO_WT	0.407497	Not regulated	NA
Pigq	-0.0882498	0.217826	KO_HOMvsKO_WT	0.390118	Not regulated	NA
Pigw	-0.241548	0.0388845	KO_HOMvsKO_WT	0.102838	Not regulated	NA
Pigyl	-0.262793	0.0144755	KO_HOMvsKO_WT	0.0440965	KO_HOMvsKO_WT	NA
Pik3c2a	-0.279464	0.0401786	KO_HOMvsKO_WT	0.105665	Not regulated	NA
Pik3c2g	-0.239757	0.192614	KO_HOMvsKO_WT	0.357768	Not regulated	NA
Pik3ca	-0.0276352	0.66118	KO_HOMvsKO_WT	0.791011	Not regulated	NA
Pik3cb	0.15558	0.125712	KO_HOMvsKO_WT	0.260779	Not regulated	NA
Pik3r1	-0.193561	0.0612951	KO_HOMvsKO_WT	0.147687	Not regulated	NA
Pik3r4	-0.0572694	0.43123	KO_HOMvsKO_WT	0.603466	Not regulated	NA
Pip4k2b	0.00460275	0.943668	KO_HOMvsKO_WT	0.974012	Not regulated	NA
Pip4k2c	-0.0959609	0.247712	KO_HOMvsKO_WT	0.423667	Not regulated	NA
Pisd	0.00338417	0.972549	KO_HOMvsKO_WT	0.988168	Not regulated	NA
Pla2g6	-0.0490825	0.754551	KO_HOMvsKO_WT	0.85869	Not regulated	NA
Plin5	-0.778215	0.000107324	KO_HOMvsKO_WT	0.000548286	KO_HOMvsKO_WT	NA
Plpp1	-0.226019	0.274049	KO_HOMvsKO_WT	0.451714	Not regulated	NA
Pmvk	-1.11248	1.12591e-06	KO_HOMvsKO_WT	8.03521e-06	KO_HOMvsKO_WT	NA
[truncated: 1,298 more rows]
