# Supplementary material for: Damaging mutations in liver X receptor-α are hepatotoxic and implicate cholesterol sensing in liver health
Source: Nat Metab. 2024 Sep 25;6(10):1922–38. doi: 10.1038/s42255-024-01126-4 (PMC11496107; doi:10.1038/s42255-024-01126-4)
Supplement: Supplementary file 8 — Statistical source data. [file 42255_2024_1126_MOESM8_ESM.xlsx]

## Sheet: 5a
GFP	7	14	28
100	157	177	323
99	181	166	212
100	143	231	222
100

## Sheet: 5b
	GFP															LXR
Male	1278	1343	1481	307												138	41	107	209
Female	1210	1596	1502	897	1490	1615										93	267	85	83	53	136

## Sheet: 5c
	GFP															LXR
Male	470	481	547	533												132	60	189	200
Female	643	758	666	451	679	711										121	336	145	158	95	145

## Sheet: 5d
	GFP															LXR
Male	1	0.5	0.4	0.6												1	1.1	1.4	1.2
Female	0.5	0.4	0.4	0.5	0.4	0.4										1.1	0.6	1	0.7	1.1	0.8

## Sheet: 5e
	GFP															LXR
Male	2.04041	2.10049	1.95465	1.64544												0.298023	0.277787	0.301425	0.206287
Female	2.54217	2.90165	2.20171	2.44242	3.04317	3.15741										0.347172	0.517037	0.369589	0.517734	1.09481	0.634549

## Sheet: 5f
	GFP															LXR
Male	2.41757	3.25068	3.00417	2.24847												0.473341	0.53514	2.21351	0.520566
Female	3.63143	3.9247	3.34133	3.25757	3.8091	3.82949										1.26918	1.14096	1.86209	1.07293	1.83839	1.83639

## Sheet: 5h
	GFP															LXR
Male	7.14725	6.1026	7.8015	6.43676												0.407881	0.794092	0.844956	0.74065
Female	8.84351	5.30846	6.89686	7.26144	5.94575	7.32858										0.931161	1.36876	1.39497	1.3321	0.789042	0.722964
