# Supplementary material for: Damaging mutations in liver X receptor-α are hepatotoxic and implicate cholesterol sensing in liver health
Source: Nat Metab. 2024 Sep 25;6(10):1922–38. doi: 10.1038/s42255-024-01126-4 (PMC11496107; doi:10.1038/s42255-024-01126-4)
Supplement: Supplementary file 9 — Statistical source data. [file 42255_2024_1126_MOESM9_ESM.xlsx]

## Sheet: 6b
Wt	Het	Hom
1.12713	0.826875	14.9539
0.725877	0.18611	10.6873
1.69114	2.95061	12.1294
0.679474	0.179727	10.5087
0.591145	8.88374	12.7325
0.847599	0.302833	10.4396
1.48559	0.957622	10.0563
1.41566	0.238276	10.9987
	2.83623	12.1914
	1.1479	16.9598
	4.16548
	2.42342
	5.72833
	1.50176
Unit: % of total tissue area stained by CD68 IHC

## Sheet: 6c
Wt	Het	Hom
1.67716	1.48054	10.644
1.86778	10.015	4.35505
2.20544	1.19709	8.22075
1.98259	2.40641	6.61189
1.8988	11.5563	7.3331
1.85417	6.77218	7.44598
0.844092	10.0954	7.32734
1.71382	4.81298	2.36157
1.99141	1.2961	6.42565
	7.95978	6.4795
	1.07457	5.37415
	3.63579
	1.92422
	2.57911

## Sheet: 6d
Wt	Het	Hom
0.654055	0.340177	1.9642
1.63546	2.95393	2.35197
1.72962	0.198545	3.07586
0.699627	0.916822	7.10431
0.992979	2.81968	5.49347
1.59442	0.806415	4.42998
1.30901	3.00232	4.16629
1.32975	0.453525	5.08306
1.86478	0.793853	5.98503
0.26977	0.554443
0.417456	2.87888
	0.73418
	1.50839
	1.08527

## Sheet: 6f
	Knockout								W441R
WT	0	0	0						0	0	0
Het	1	0	0						0	0	1
Hom	2	1	2						3	3	3

## Sheet: 6h
WT	Hom
2.01954	9.94877
2.25703	18.5647
1.34326	17.0084
2.43741	11.7278
1.91088	12.8799
1.61808	16.2121
1.15918	8.41541
1.72574	7.18671
1.18194	7.46733

## Sheet: 6i
	GFP								LXRα
Male	5.63735	8.26142	5.26211	4.52739					2.69401	1.49802	1.55331	1.33216
Female	5.88859	5.67694	5.12149	4.92163	6.02342	8.38443			1.71911	11.5942	3.40955	2.58603	5.13558	1.83535
