# Supplementary material for: Damaging mutations in liver X receptor-α are hepatotoxic and implicate cholesterol sensing in liver health
Source: Nat Metab. 2024 Sep 25;6(10):1922–38. doi: 10.1038/s42255-024-01126-4 (PMC11496107; doi:10.1038/s42255-024-01126-4)
Supplement: Supplementary file 10 — Statistical source data. [file 42255_2024_1126_MOESM10_ESM.xlsx]

## Sheet: ExData2b
lof_effect	test_effect	test	weight
0.473498	0.312584	DN	173.328
0.315832	0.183727	DN	168.304
0.238192	0.122152	DN	167.366
0.237106	0.169582	DN	160.524
0.186875	0.168835	DN	170.279
0.153711	0.0537118	DN	157.87
0.0657637	0.0487239	DN	308.882
0.0366038	0.00383345	DN	151.086
0.0211941	-0.0951317	DN	169.086
0.0313392	0.00371414	DN	159.14
0.0250127	0.117242	DN	178.588
-0.00929904	-0.122249	DN	161.743
-0.0327401	-0.189803	DN	123.35
-0.0454305	0.0709023	DN	163.281
-0.0370363	-0.116369	DN	10.0225
-0.118	-0.0781446	DN	159.282
0.473498	0.443266	PTV	242.541
0.315832	0.302164	PTV	233.832
0.238192	0.182745	PTV	239.604
0.237106	0.177573	PTV	228.725
0.186875	0.131664	PTV	241.656
0.153711	0.146316	PTV	224.047
0.0657637	-0.0175417	PTV	440.997
0.0366038	0.024488	PTV	209.248
0.0211941	-0.0304586	PTV	241.571
0.0313392	0.0520164	PTV	227.208
0.0250127	0.0223318	PTV	258.074
-0.00929904	-0.0754417	PTV	229.541
-0.0327401	-0.0142348	PTV	166.016
-0.0454305	0.00245471	PTV	233.752
-0.0370363	0.309365	PTV	19.2316
-0.118	-0.203004	PTV	226.054

## Sheet: ExData2D
carrier	tertile	mean	se	cil	ciu
0	1	-0.0692	0.0026	-0.0743	-0.0641
0	2	-0.0183	0.00269	-0.0236	-0.0131
0	3	0.0888	0.00286	0.0832	0.0944
1	1	0.0848	0.0504	-0.0139	0.184
1	2	0.183	0.0535	0.0779	0.288
1	3	0.296	0.0604	0.178	0.415
