# Supplementary material for: Damaging mutations in liver X receptor-α are hepatotoxic and implicate cholesterol sensing in liver health
Source: Nat Metab. 2024 Sep 25;6(10):1922–38. doi: 10.1038/s42255-024-01126-4 (PMC11496107; doi:10.1038/s42255-024-01126-4)
Supplement: Supplementary file 11 — Statistical source data. [file 42255_2024_1126_MOESM11_ESM.xlsx]

## Sheet: ExData3B
	WT Not Induced					WT Induced					W443R Not Induced					W443R Induced
Vehicle	71.6998	112.296	101.608	95.2014	119.195	547.35	556.197	794.751	475.188	561.189	88.2325	91.5266	91.1621	89.9234	117.202	448.953	602.807	589.692	580.855	529.874
GW3965	143.885	162.047	166.721	168.888	165.852	788.1	630.259	736.211	674.322	656.63	138.629	129.503	149.984	187.314	154.81	590.546	776.952	717.557	603.426	580.647

## Sheet: ExData3E
	WT Not Induced				WT Induced				W443R Not Induced				W443R Induced
Vehicle	15.85	15.67	14.56	15.24	20.5	12.62	14.24	12.25	12.26	14.17	16.93	11.6	21.34	19.05	23.3	18.56
GW3965	11.47	11.36	10.56	9.12	11.01	8.59	7.75	8.16	8.71	9.47	7.22	6.33	11.7	11.4	11.81	5.86
