# Supplementary material for: Damaging mutations in liver X receptor-α are hepatotoxic and implicate cholesterol sensing in liver health
Source: Nat Metab. 2024 Sep 25;6(10):1922–38. doi: 10.1038/s42255-024-01126-4 (PMC11496107; doi:10.1038/s42255-024-01126-4)
Supplement: Supplementary file 12 — Statistical source data. [file 42255_2024_1126_MOESM12_ESM.xlsx]

## Sheet: a
Age (weeks)	WT													Het															Hom
	CTAD88.2a	CTAD83.3c	CTAD84.3a	CTAD84.3b	CTAD84.3i	CTAD91.3c	CTAD91.3e	CTAD77.3a	CTAD77.3c	CTAD76.2a	CTAD76.2e	CTAD85.2d	CTAD85.2e	CTAD87.1a	CTAD87.1b	CTAD88.2b	CTAD79.2b	CTAD79.2c	CTAD81.2b	CTAD81.2c	CTAD83.3a	CTAD83.3b	CTAD84.3d	CTAD77.3b	CTAD80.2b	CTAD76.2c	CTAD76.2d	CTAD85.2b	CTAD87.1c	CTAD79.2a	CTAD81.2a	CTAD84.3c	CTAD84.3e	CTAD91.3b	CTAD78.2a	CTAD80.2a	CTAD80.2c	CTAD76.2b	CTAD85.2c
4	13.6	19.4	16.5	18.6	17.5	18.4	18.5	20	18.9	19.9	20.4	15.6	19.5	18.5	19.4	11.6	12.8	15.8	15.3	15.3	18.9	17.6	17.9	15	16.7	18.4	21.8	18.9	18.4	14.9	15.8	16	18	18.2	15.8	16.4	17.8	17.3	17.5
5	19.5	23.9	21.4	22.1	21.2	23.1	22.9	22.4	21.5	23.4	23.7	20.2	22.9	21.2	23.7	18.1	19.8	21.1	19.7	19.9	22.8	21.6	21.7	20.7	21.1	22.4	24.2	21.9	23.3	21.5	22	21.9	21.2	22.4	20.3	20.5	21.5	22.2	20.4
6	22	25.5	23.7	24.8	22.8	25.1	25.7	24.2	22.6	26.5	25.3	21.7	26.9	23	24.7	20.4	23.5	23	23.1	22.6	25.1	23.3	23.6	22.4	22.8	24.6	25.1	25.3	24.7	22.9	23.6	23.9	24.1	25.6	22.3	22.3	23.1	24.1	24.6
7	24.8	28	26.4	27	24.3	27	27.8	25.9	24.8	28.8	26.4	24.2	28.4	23.9	26.9	23.5	26	25.4	24.1	24.2	27.9	26.6	25.6	24.5	24.5	26.8	27.3	27.6	26	25.5	24.9	27.3	26.1	27.3	25.6	23.8	24.9	26.9	26.6
8	26.7	28.8	27.7	28.2	25.4	28.9	29.3	28.2	26.4	29.4	27.4	26.1	29.2	24.7	27.5	25.2	27.1	27.1	26.1	26.3	28.9	28.4	27.3	26.1	25.8	27.5	28.3	28.5	26.7	26.2	26.8	28.4	27.7	29.6	27.5	24.9	26.3	27.6	27.7
9	27.5	30.3	28.4	29.9	26.8	28.6	28.9	26.6	25.3	26.9	28.1	27.6	27.9	24.2	26.4	26.1	28.4	28	27.2	27	30.6	29.3	28.4	25.8	27.1	28	28.7	27.5	26.2	27.1	27.6	29.2	29	29.3	28.6	25.7	27.5	27.6	25.8
10	27.6	30.3	29.1	30.5	26.2	30	30.7	27.7	26.2	31.1	27.9	28.5	30	24	27.2	26.2	28.5	27.2	25.9	25.6	29.8	29.1	27.7	26.6	26.4	28.9	28.7	31.2	27.4	26	26.4	30.2	27.5	29.4	26.8	24.9	26.1	28.8	28.1
11	29.1	30.9	30.4	31.6	26.8	31.5	30.5	29.7	27.7	31.6	29.2	29.1	31.6	24.8	28.5	27.2	28.9	28.4	26.6	26	30.7	29.8	29	28.3	27.7	29.9	30.5	31.8	28.7	27.6	26.6	28.8	27.7	31.1	25.8	25.3	26.5	29.6	28.7
12	29.5	32.6	30.1	32.8	27.4	31.6	30.9	30.4	28.8	33.1	30.1	30	31.8	25.7	30.8	27.4	29	29.3	27.7	27.1	32.2	30.9	30.5	28.3	29.4	31.2	31.5	32.2	30.4	27.7	28	31	29.9	31.6	27.2	25.7	26.4	31.3	29.9
13	29.9	32.8	31.7	33.8	28.8	32.9	31.7	30	29.6	33.5	30.6	30.8	33.4	26.2	30.1	27.4	29.6	29.1	28.4	27.6	32.9	31.8	30.5	28.4	30	33.6	32.5	33.6	31.2	27.6	28.5	33	30.3	32.6	28.9	25.8	28	32.6	31.1
14	31.3	34.7	33.1	35.2	29.7	34.7	31.4	30.3	29.7	34.3	31.4	34.1	34.1	27.5	30.6	28.2	29.4	30.9	29.3	28.3	33.5	33.3	32.1	29.8	30.8	34.2	34.3	34.3	30.7	29	28.8	33.1	31.9	33.7	30.1	26	28.6	33.5	32.6
15	30.4	33.3	32.6	34.7	29.2	33.9	31.5	29.5	28.5	34.9	31.5	33.5	35.3	27.2	32.2	27.6	30	30.9	31.5	30.8	33.8	32	32.1	29.7	31.6	34.6	34.5	35.6	32.4	29.8	31.8	32.8	30.5	32.9	30.1	27.9	28.7	33.8	33.4
16	30.6	33.2	32.9	34.6	28.8	34.8	32	29.2	28.1	34.7	30.4	32.5	35.3	28.5	33.7	28.2	30.4	31.2	30.2	29.6	33.1	32.3	32.4	30	30.5	34.2	33.3	33.2	33.8	31	30.7	33.8	31.5	32.4	30.2	26.5	28.1	34.3	33.5
Unit: Bodyweight in grams

## Sheet: b
Wt	Het	Hom
2.73	2.96	4.58
2.56	4.96	5.88
2.07	1.99	2.61
3.81	3.68	1.99
4.13	7.27	3.19
4.3	5.47	4.35
4.56	4.22	3.06
4.61	4.05	4.68
3.4	3.88	4.09
5.29	6.11	4.52
4.9	6.95	2.28
4.21	4.82
2.55	3.76
	5.4
	4.44
Unit: grams of fat mass

## Sheet: c
Wt	Het	Hom
25.68	25.84	24.74
26.49	24.49	24.63
27.32	24.45	24.83
27.27	21.86	21.59
23.27	22.88	22.06
27.26	21.58	23.01
26.49	22.39	26.89
28.18	22.35	25.89
23.51	25.77	28.72
22.21	24.86	24.92
22.06	23.22	29.28
28.38	27.44
27.77	26.83
	25.16
	23.35

## Sheet: d
Wt	Het	Hom
57	84	325
77	142	206
102	58	333
52	55	95
102	102	110
109	94	121
45	49	93
139	52	140
77	66	106
129	72	140
56	157	137
112	74
65	87
	97
	88
Units: AST U/L in serum

## Sheet: e
Wt	Het	Hom
23	37	377
37	26	140
59	33	140
24	25	75
45	65	83
34	25	82
28	20	51
60	42	47
22	21	63
77	30	123
32	172	101
71	19
20	21
	14
	22
Units: ALT U/L in serum

## Sheet: f
Wt	Het	Hom
1.19	0.87	0.76
1.38	1.58	0.6
1.4	1.04	0.54
2.04	1.44	0.57
1.05	1.16	0.54
1.04	1.7	0.68
2.37	1.09	0.61
1.13	1.13	1.23
1.28	1.45	0.69
1.13	1.25	0.93
0.73	1.28	0.53
1.56	0.97
0.66	1.17
	0.99
	1.02
Units: mmol/L Triglycerides

## Sheet: g
	HDL CHL															non-HDL CHL															Total Cholesterol
Wt	2.69	2.22	2.13	2.66	2.73	2.72	3.98	3.14	2.71	2.3	2.13	2.88	1.7			1.41	1.08	1.07	1.24	1.87	1.58	2.52	1.56	1.59	1.9	1.57	1.32	0.7			4.1	3.3	3.2	3.9	4.6	4.3	6.5	4.7	4.3	4.2	3.7	4.2	2.4
Het	1.56	2.83	2.32	2.39	2.39	2.69	2.21	2.7	2.6	2.26	2.99	2.34	2.53	2.28	2.56	0.84	1.27	1.08	1.31	1.31	1.31	1.49	1.4	1.3	1.44	2.31	1.16	1.47	1.42	1.74	2.4	4.1	3.4	3.7	3.7	4	3.7	4.1	3.9	3.7	5.3	3.5	4	3.7	4.3
Hom	1.35	1.61	0.29	0.88	1.4	1.21	1.25	1.67	1.61	1.85	1.08					0.85	1.49	1.01	0.62	1.2	0.79	0.85	1.03	0.79	1.05	0.62					2.2	3.1	1.3	1.5	2.6	2	2.1	2.7	2.4	2.9	1.7
Units: serum CHL (mmol/L)

## Sheet: h
	Wt													Het															Hom
Liver	1.58	0.17	1.71	1.75	1.43	1.63	1.99	1.88	1.41	1.36	1.13	1.97	1.7	1.45	1.54	1.31	1.64	1.51	1.39	1.42	1.56	1.56	1.46	1.62	1.75	1.61	1.39	1.43	1.56	1.67	1.04	1.26	1.39	1.5	2.01	1.63	1.92	1.72	1.86
iWAT	0.45	0.54	0.53	0.57	0.53	0.64		0.71	0.66	0.71	0.58	0.68	0.43	0.41	0.61	0.38	0.61	0.94	0.79	0.53	0.65	0.67	0.86	0.9	0.75	0.64	0.55	0.7	0.47	0.85	0.42	0.3	0.58	0.65	0.61	0.61	0.81	0.88	0.47
gWAT	0.65	0.71	0.64	0.75	0.86	0.89	1.04	1.14	0.91	0.81	0.62	0.86	0.44	0.47	0.95	0.5	0.74	1.29	1.09	0.94	0.81	0.84	1.08	1.38	0.83	0.85	0.65	0.73	0.67	0.97	0.44	0.38	0.64	0.71	0.67	0.81	0.9	0.82	0.45
BAT	0.13	0.18	0.15	0.1	0.16	0.19	0.2	0.2	0.16	0.11	0.09	0.2	0.12	0.08	0.15	0.1	0.12	0.19	0.12	0.12	0.14	0.16	0.15	0.23	0.2	0.22	0.12	0.16	0.15	0.16	0.11	0.09	0.37	0.11	0.17	0.13	0.23	0.18	0.12
Spleen	0.09	0.1	0.12	0.07	0.12	0.1	0.1	0.11	0.1	0.07	0.08	0.1	0.1	0.11	0.08	0.09	0.08	0.09	0.08	0.07	0.08	0.09	0.08	0.07	0.09	0.08	0.08	0.09	0.13	0.21	0.36	0.13	0.13	0.12	0.19	0.17	0.06	0.15	0.28
Units: grams

## Sheet: i
Wt	Het	Hom
64.87	22.05	16.45
22.32	34.11	14.61
18.39	44.14	3.31
21.98	53.41	17.13
43.9	160.08	4.24
76.08	86.99	10.96
80.56	15.79	15.94
118.45	9.94	11.93
83.02	12.72	1.15
124.09	29.03
29.79	101.36
26.55	46.83
13.09	52.72
	43.94
	67.98

## Sheet: j
Wt	Het	Hom
0.37703	0.38558	0.67456
0.65509	0.28483	0.81933
0.48521	0.40609	0.89536
0.40328	0.40377	0.64753
0.38139	0.44794	0.52769
0.60817	0.37735	0.93811
0.24509	0.65069	0.86098
0.31908	0.55706	0.58414
0.31746	0.39953	0.47131
0.45224	0.33299	0.61997
0.5516	0.36231	1.29615
0.36928	0.40782
0.41974	0.4234
	0.46081
	0.59379

[truncated: 6 more sheets: k, l, m, n, o, q]
