# Supplementary material for: Damaging mutations in liver X receptor-α are hepatotoxic and implicate cholesterol sensing in liver health
Source: Nat Metab. 2024 Sep 25;6(10):1922–38. doi: 10.1038/s42255-024-01126-4 (PMC11496107; doi:10.1038/s42255-024-01126-4)
Supplement: Supplementary file 13 — Statistical source data. [file 42255_2024_1126_MOESM13_ESM.xlsx]

## Sheet: a
Age	WT															Het																			Hom
4	13.3	18.1	16.2	17.6	17.6	16	15.9	16.1	16.7	15.6	14.6	11.5	13.9	15.4	19.7	15.6	15.5	18.1	16.8	16.6	16.4	16.1	17.4	16.6	14.8	14.3	14.4	13.9	15.5	14.8	15.4	17.3	17.5	15.1	15.3	13.7	15.7	16.5	17.1	17.3	16.8	16.3	16	15.9	13.8	17.3	16	13.7
5	20.2	21.2	20.9	22.9	21.6	21.7	21	21.2	19.9	21.2	19.7	17.5	20.4	22.2	22.9	20.6	21.2	22.3	21.4	22	21.4	21.3	21.8	21.8	20.2	20.6	20.7	21	21.5	20	21.7	21	21.5	20.1	20.5	18.8	21.9	20.5	20.8	22.2	21.2	19.3	19.8	20.4	18.7	22	19.1	18.2
6	22.1	23.7	23.8	25.4	24.2	24.3	23.4	24.3	22.1	23.7	22.4	19.5	23.4	25.4	25.2	23.3	24.1	25.8	23.2	23.9	24.2	23.3	24.8	21.4	23.7	21.7	23.1	23.5	24.4	23	25	23.6	24.9	23.2	23.4	22.1	24.1	23.9	23.4	24.6	24	21	21.9	22.2	21.8	24.8	22	21.6
7	25.5	26.1	27	27.2	26.1	26.7	25.3	26.5	24.4	26.8	24.8	22.2	25.3	27.6	26.8	26.3	26.1	27	25.7	27	26.3	25.3	27	25.9	25.6	23.7	25.6	25.8	26.9	25.7	27	24.7	26.3	25.9	25.7	24.4	27	25.5	25.5	26.6	26.7	24	24.1	25	24.8	26.8	24	23.6
8	26.9	27.8	28.5	28.3	27.8	28.1	27	27.6	26.1	27.5	27.2	24.8	26.7	29.7	27.2	27.7	27.8	28.2	27.6	27.3	27.8	27	28.5	26.9	27.4	25.3	27.3	27.2	28.2	27.2	27.2	26	28	27.1	27.6	26.2	28	27.5	26.6	27.4	28	25.6	26	25.8	26.9	27.7	25.6	26
9	30.4	30.7	30.6	29.6	29.1	30.5	29.2	29.6	27.7	29.6	27.7	26.9	27.6	30.3	28.5	29	28.7	31.3	28.9	30.1	29	28.7	30.9	30	28.6	27.9	28.4	29.5	31.9	30.2	29.8	27.1	28.9	29	28.3	27	29	27.6	27.3	28	29.2	26.3	25.2	25.7	27.6	28	25.7	25.3
10	33.5	34.2	33.4	31.8	30.7	32.4	31.6	32.3	30.3	31.8	30.3	29.4	30.1	32.3	30.2	30	31.2	35.6	31.1	31.4	29.6	29.5	30	30.7	26.7	28.3	31.1	31.8	32.2	30.1	30.3	28.1	29.7	30.5	29	27.9	29.9	29.8	28.5	29.1	29	26.8	25.4	24.9	28.8	28.5	25.6	26.4
11	36.5	37	35	33	32.8	35	33.4	33.9	32.4	34	30.6	33	32.1	34.8	31.6	30.2	31.1	38.3	32.7	35.2	30.8	31.3	32.2	32.7	28.8	29.3	31	34.1	35.3	32.5	33.6	28.5	31	31.7	29.7	27.9	30.2	30.5	29.1	29.8	28.8	27.2	26.1	26.3	29.1	29.1	26.4	27.5
12	39	39.5	37.2	34.7	35.4	37.6	35.1	35.3	33.6	36.4	33.6	34.9	33.9	36.1	34.2	34	31.8	39.5	35.5	37.6	32.3	34.4	35.1	34.9	29.5	33	31.3	37	38	34	34.4	29.9	32.4	34.4	30.4	29.1	31.8	29.4	29.2	29.3	29.2	28.2	26.5	26	30.5	30.3	27.5	28.3
13	43	41.7	39.7	37.4	37.1	39.1	37.8	37.7	35.8	39.8	36.1	36.8	37.4	37.9	36.3	36.6	32.6	42.3	38.2	39.9	33.2	36.7	35.7	38.2	31.6	35.1	32.4	39.2	39.4	36.2	36.6	33.3	32.8	36.4	31.1	29.2	32.6	29.5	29.6	28.9	29.8	27.9	27.3	26.2	31.2	30.9	28.9	29.1
14	44.9	42.2	41.1	38.6	39	40.3	39.4	38.5	38.8	40.7	38.8	39.2	38.9	39.6	37.1	37.7	35.5	43.1	38.4	42.1	35.9	35.9	37.4	39.6	32.3	37.7	34.4	41.3	41.4	37.9	37.7	35.5	33.7	37.4	32	30.2	33.5	30.4	30.1	28.2	29.9	29.2	27.8	27	31.1	31.9	28.6	29.4
15	45.4	43.3	42	39.5	38.6	39.8	40	37.8	38	39.8	38.5	38.2	39.3	39.7	36.5	37.9	36.8	44.4	40.9	42.8	36.3	37.6	37.7	39.6	31.5	38	34.5	41	42	37.8	38.3	36.7	34.9	37.3	31.6	30	34	30.4	31.2	28.1	31.5	29.3		28	30.7	31.9	29	29.8
16	45.2	45.2		39.6	38.7	39.6			39.5	40.7	38.8	37.9	38.4	40.7	37.4	38.5	38		42.1	43.3	35.7	39.1			31.9	38.8	35.8	41.3	42.4	39.2	39.7	38.3	36.5	38.3	31.8	29.9	32.8		31		30.8	29.8			30.9	32.3	28.9	30
Unit: grams

## Sheet: b
Wt	Het	Hom
14.93	10.52	3.08
14.36	9	1.66
10.96	12.62	3.07
12.47	11.4	2.49
8.39	16.22	2.93
13.2	11.12	2.08
8	7.71	4.41
12.34	8.81	2.41
12.24	5.47	0.68
10.65	12.08	2.08
12.52	10.27	2.58
12.19	6.81	2.48
8.31	12.62	1.66
10.53	3.73	1.35
8.96	10.14
	6.15
	7.51
	10.32
	10.58
Unit: grams

## Sheet: c
Wt	Het	Hom
27.34	25.61	26.4
28.57	26.64	26.41
26.41	29.64	25.89
26.57	28.45	26.52
25.97	24.82	23.12
23.57	25.92	27.07
28.05	27.33	27.26
27.65	26.47	26.12
24.12	27.87	28.6
26.33	26.76	23.09
25.55	29.2	25.92
24.71	26.75	27.69
26.47	24.81	26.28
27.93	26.7
28.04	27.85
	27.56
	28.07
	26.54
	26.48
Units: grams

## Sheet: d
Wt	Het	Hom
1	2.21	1
1.28	1.72	0.57
1.8	0.89	0.45
1.95	1.04	0.67
1.28	1.29	0.59
2	1.37	0.68
1.61	1.49	0.68
2.08	0.91	0.57
1.43	2.24	0.68
1.75	1.57
1.87	1.1
	2.13
	1.07
	0.88
Units: mmol/L Triglycerides

## Sheet: e
	HDL CHL														non-HDL CHL
Wt	4	4.06	4	4.17	3.71	5	4.34	3.88	4.53	4.5	4.45				4	2.84	2.7	3.93	2.59	4	2.86	2.32	2.97	2.9	2.25
Het	3.89	3.8	4.04	0.99	3.97	3.93	4.76	3.75	3.64	4.44	3.41	4.48	3.26	3.53	3.81	3.1	3.16	1.31	2.53	3.07	2.94	2.05	3.26	2.86	2.49	2.92	2.04	2.07
Hom	3	2.03	1.84	1.86	1.82	1.83	1.83	1.84	1.77						5	5.27	5.86	4.64	4.78	4.17	4.27	4.06	2.93
Units: serum cholesterol (mmol/L)

## Sheet: f
	Wt											Hom										Het
Liver	2.773	2.2834	3.384	2.8243	2.6491	3.0525	2.59	2.4317	4.005	2.27	2.0806	2.782	3.5417	3.3212	3.0758	2.8501		3.0066	3.0054	2.2904	2.4575	3.398	3.0096	2.6949	1.1999	2.4778	2.9785	3.4176	2.49	2.9039	2.7067		2.9583	2.3458	2.2612
iWAT	1.141	1.137	1.5474	1.4394	1.161	1.5685	1.3299	1.0358	1.5872	1.1505	0.9598	0.4281	0.5752	0.2845	0.4792	0.2846	0.38	0.3187	0.3378	0.251	0.3366	1.688	1.0669	1.1911	0.497	1.1111	1.5283	1.3082	0.8177	1.182	1.2285	0.8006	1.07	0.682	0.8856
gWAT	2.2168	2.432	2.3436	2.4346	2.2297	2.3056	2.2794	2.1537	2.2901	2.1793	1.8232	0.4794	0.7544	0.2867	0.5524	0.344	0.5	0.4612	0.0517	0.3201	0.3555	2.264	2.2146	2.1277	0.6991	2.2049	2.3466	2.3691	1.3919	2.2979	2.2307	1.5002	2.1116	1.4231	1.7695
BAT	0.3825	0.1946	0.3683	0.277	0.2021	0.2698	0.3299	0.221	0.3955	0.2268	0.2095	0.0774	0.1574	0.0971	0.1269	0.0851	0.0684	0.0794	0.1007	0.0934	0.0748	0.2936	0.2788	0.2547	0.142	0.1906	0.27	0.2675	0.2181	0.271	0.2113	0.1867		0.1549	0.226
Spleen	0.113	0.0919	0.1181	0.0917	0.1205	0.1072	0.1112	0.1043	0.113	0.0891	0.093	0.2767	0.4025	0.4349	0.2533	0.2799	0.3293	0.3234	0.3963	0.2175	0.2396	0.1059	0.1525	0.1366	0.2021	0.113	0.1293	0.126	0.1793	0.0977	0.0959	0.175	0.1424	0.1403	0.1491
Units: grams

## Sheet: g
Wt	Het	Hom
0.600782	1.29066	13.1862
1.69003	1.11375	4.70304
0.617397	5.73341	9.12821
1.1249	3.74098	6.65543
1.31272	0.911515	32.3772
2.89198	0.743944	6.87578
0.75211	2.35212	4.89767
0.829047	1.50838	5.13717
2.36819	5.38229	19.7576
2.36785	0.851185	10.8674
1.06844	1.20655
	5.03031
	1.49093
	0.99895
Units: nmol/mg liver

## Sheet: h
Wt	Het	Hom
0.200608	0.36915	0.707028
0.163139	0.23989	0.50171
0.165664	1.00092	0.797311
0.113008	0.343393	0.786375
0.153891	0.704025	0.469166
0.0416	0.388176	0.200642
0.081	0.18812	0.456604
0.154816	1.76901	0.658309
0.2066	0.239784	0.365128
0.104478	1.00969
	1.48384
	0.499436
	0.143134
	1.44621
Units: % of tissue staining positive for CD3
