# Supplementary material for: Damaging mutations in liver X receptor-α are hepatotoxic and implicate cholesterol sensing in liver health
Source: Nat Metab. 2024 Sep 25;6(10):1922–38. doi: 10.1038/s42255-024-01126-4 (PMC11496107; doi:10.1038/s42255-024-01126-4)
Supplement: Supplementary file 15 — Statistical source data. [file 42255_2024_1126_MOESM15_ESM.xlsx]

## Sheet: c
	Control			AAV-GFP
EpCAM+	1.71	4.43		6.04	2.2
CD45+	0.74	0.61		0.57	0.87
CD31+	4.35	0		2.56	4.44
ECAD+	1.18	0.75		76.2	68.9
