# Supplementary material for: Damaging mutations in liver X receptor-α are hepatotoxic and implicate cholesterol sensing in liver health
Source: Nat Metab. 2024 Sep 25;6(10):1922–38. doi: 10.1038/s42255-024-01126-4 (PMC11496107; doi:10.1038/s42255-024-01126-4)
Supplement: Supplementary file 17 — Statistical source data. [file 42255_2024_1126_MOESM17_ESM.xlsx]

## Sheet: a
Days	GFP_male																				LXR_male																				GFP_female
0	25.1	26.5	29.4	26.9	28.8																24.6	26.3	25.6	29.3	26.2																20.9	20.2	21.6	20.2	20.5	20.9
3	26.8	28.2	31.8	26.9	29.4																26.2	26.5	27.2	30.8	27.4																22.1	20.6	23.8	21.3	20.4	23.1
7	27.6	28.5	31.7	25.1	29.4																26.9	26.8	26.4	31	26.4																21.7	20.8	23.8	21.8	21	23.3
10	28.1	28	31.8	24.6	29.6																27.5	26.9	27.6	32.3	26.5																21.4	21.4	24	21.2	21.4	23
14	27.4	27.5	31.3	24.7	29.2																27.3	26.9	27.7	32.4	26.4																22.3	21.3	23.8	21.1	20.9	23
19	28	27.9	31.6	25.5	30.2																27.9	28.1	29.5	34.5	27.9																21.7	21.8	23.8	21	21.5	23.2
26	28.3	28.5	31	25.7	30.8																28.7	28.3	29.3	36.3	28.7																21.2	22.6	23.6	21.9	23.2	22.8
31	29.1	28.4	31.4	26.2	31.2																30.1	29.2	30.9	37.4	29.4																21.3	22.8	23	22.5	23.6	23.3
35	29.8	28.8	31.1	26.7	30.8																31.5	29.7	31.7	39.4	30.2																21.8	22.4	23.4	22.6	23.4	23.8
42	29.2	28.3	31	26.9																	32.1		32.8	40.9																	21.8	22.3	23	23.1	22.9	23.5
49	29	28.4	30.7	26	31.3																31.6	29.6	31.6	41.1	31																22.2	23	23.1	23.5	23.3	23.5

## Sheet: b
	GFP																				LXR																				Uninjected WT
Male	2.965	3.023	2.5379	1.0601																	1.8999	1.4408	1.7082	2.861																	1.9645	1.6716	1.6435	2.0136	2.7781
Female	2.3234	2.453	2.3325	2.1209	2.3325	2.1209															1.7311	1.9058	1.3792	1.3792	1.9645	1.4081

## Sheet: c
	GFP																				LXR
Male	0.415	0.3277	0.514	0.2604																	0.93	0.5787	0.722	1.2581
Female	0.2345	0.4125	0.3011	0.3699	0.2854	0.3725															1.2461	0.5124	0.7078	1.2837	0.853	0.9645

## Sheet: d
	GFP																				LXR
Male	0.4585	0.4081	0.7481	0.2973																	1.2774	0.9284	1.3048	1.9355
Female	0.224	0.354	0.284	0.3218	0.2932	0.3405															1.1169	0.5583	0.8881	1.333	1.1002	0.9613

## Sheet: e
	GFP																				LXR
Male	0.3211	0.346	0.3186	0.3041																	0.1566	0.1355	0.1368	0.158
Female	0.317	0.2836	0.2442	0.255	0.3034	0.342															0.1995	0.2492	0.1804	0.1467	0.1835	0.1146

## Sheet: f
	GFP															LXR
Male	1.54	1.53	1.9	0.53												3.52	3.06	3.42	3.49
Female	1.3	1.22	1.36	1.42	1.18	1.27										2.03	1.35	1.8	1.85	1.89	1.88

## Sheet: g
	GFP															LXR
Male	4.34	4.3	4.16	2.6												2.19	2.23	2	2.44
Female	5.55	4.69	3.45	3.65	4.12	4.2										1.58	2	1.5	1.6	1.6	1.51
