# Supplementary material for: Damaging mutations in liver X receptor-α are hepatotoxic and implicate cholesterol sensing in liver health
Source: Nat Metab. 2024 Sep 25;6(10):1922–38. doi: 10.1038/s42255-024-01126-4 (PMC11496107; doi:10.1038/s42255-024-01126-4)
Supplement: Supplementary file 18 — Statistical source data. [file 42255_2024_1126_MOESM18_ESM.xlsx]

## Sheet: a
WT	Hom	WD Hom
34	47	1553
25	44	1793
36	33	1699
41	47	1701
27	43	1957
25	44	1848
34	36
26	38
30
