# Supplementary material for: Damaging mutations in liver X receptor-α are hepatotoxic and implicate cholesterol sensing in liver health
Source: Nat Metab. 2024 Sep 25;6(10):1922–38. doi: 10.1038/s42255-024-01126-4 (PMC11496107; doi:10.1038/s42255-024-01126-4)
Supplement: Supplementary file 19 — Statistical source data. [file 42255_2024_1126_MOESM19_ESM.xlsx]

## Sheet: b
	GFP								LXRα								Uninjected WT
Male	176	195	206	269					94	71	104	101					88	76	71	73	93
Female	193	209	178	213	197	205			105	198	121	109	100	116

## Sheet: c
Taurocholic Acid			Total bile acids
WT	Het	Hom	WT	Het	Hom
45.3872	38.0736	73.7394	52.2151	43.1123	78.2183
24.8352	35.3739	68.5668	30.1956	41.0227	73.9396
24.3414	29.4069	65.4346	29.3451	32.9236	68.9924
24.6043	26.0743	52	28.9289	30.7158	55.8594
23.0025	19.2313	50.5646	27.09	23.1218	54.1414
22.0065	19.3532	38.8357	26.523	22.6644	41.7734
17.651	17.7473	35.4274	20.7789	21.0529	38.1059
13.8686	16.5815	33.5909	16.6146	20.1054	35.7968
12.1816	17.9116	29.4278	15.6935	19.9592	31.8155
9.21896	16.7433	20.3912	11.2531	19.3587	22.1993
7.64301	15.9736		9.77748	18.8111
	13.3008			16.3787
	11.9406			14.866
	10.7548			12.859

## Sheet: d
	WT	WT	WT	WT	WT	WT	WT	WT	WT	WT	WT
%_CHOLIC_ACID	2.20707	0.938007	0.984226	0.534179	0.815412	2.17699	0.719772	0.02563	0.796772	0.963452	0.198135
%_GLYCOCHENODEOXYCHOLIC_ACID	0	0	0	0	0.007219	0	0	0	0	0	0
%_GLYCOCHOLIC_ACID	0.577051	0.466907	0.435301	0.79363	0.43957	0.948479	0.680832	1.37285	1.2857	1.5501	1.81197
%_DEOXYCHOLIC_ACID	0.755321	0.209543	0.395074	0.405572	0.410843	0.658063	0.73579	0.674295	2.63764	0.945275	0.577458
%_TAUROCHOLIC_ACID	86.9234	82.2476	82.9488	85.0507	84.9112	82.9714	84.9468	83.4722	77.6223	81.9239	78.1695
%_TAURODEOXYCHOLATE	9.53659	16.1303	15.2345	13.2143	13.4129	13.2428	12.9131	14.4548	17.655	14.6055	19.2422
%_LITHOCHOLIC_ACID	0.000591	0.007697	0.002004	0.001573	0.002884	0.002347	0.00371	0.000189	0.002592	0.01178	0.000639
	Het	Het	Het	Het	Het	Het	Het	Het	Het	Het	Het	Het	Het	Het
%_CHOLIC_ACID	1.86819	1.71948	0.311721	0.601528	1.62394	0.937416	0.208949	2.05788	0.647371	0.934644	1.7357	0.964809	0.653892	0.222103
%_GLYCOCHENODEOXYCHOLIC_ACID	0	0	0	0	0	0	0	0	0	0	0	0	0	0
%_GLYCOCHOLIC_ACID	0.350436	0.361718	0.604288	0.475155	0.728255	0.126842	0.740619	0.791237	0.573479	1.46584	1.03342	1.01583	1.31114	1.5675
%_DEOXYCHOLIC_ACID	2.21566	0.471403	0.157439	0.347408	0.3975	0.606759	0.611397	0.505577	1.36011	0.62046	0.375689	0.630433	0.868437	1.67836
%_TAUROCHOLIC_ACID	88.3126	86.2301	89.3188	84.8889	83.174	85.3903	84.2987	82.4728	89.741	86.4899	84.9159	81.2083	80.3218	83.6363
%_TAURODEOXYCHOLATE	7.25256	11.2148	9.60719	13.6844	14.0735	12.9329	14.1384	14.1703	7.67482	10.4891	11.937	16.1626	16.8435	12.8765
%_LITHOCHOLIC_ACID	0.000513	0.00253	0.000585	0.002684	0.002883	0.005799	0.001981	0.002221	0.003247	8.53e-05	0.002281	0.018014	0.001224	0.019277
	Hom	Hom	Hom	Hom	Hom	Hom	Hom	Hom	Hom	Hom
%_CHOLIC_ACID	1.17379	0.60172	1.09858	1.6788	0.656862	0.467809	0.275993	1.42961	1.37345	1.14752
%_GLYCOCHENODEOXYCHOLIC_ACID	0	0	0	0	0	0	0.005335	0	0.00859	0
%_GLYCOCHOLIC_ACID	0.278797	0.164245	0.03033	0.150519	0.3601	0.478124	0.300221	0.102273	0.418898	0.694572
%_DEOXYCHOLIC_ACID	0.134099	0.176954	0.069078	0.236537	0.10296	0.124112	0.133971	0.049828	0.214927	0.143493
%_TAURO/MURICHOLIC_ACID	94.274	92.7335	94.8432	93.091	93.3935	92.9676	92.9708	93.8377	92.4952	91.8554
%_TAURODEOXYCHOLATE	4.13419	6.3221	3.9561	4.84051	5.47761	5.95172	6.31284	4.57168	5.48695	6.13768
%_LITHOCHOLIC_ACID	0.005162	0.001425	0.002737	0.002664	0.008943	0.010594	0.000816	0.008924	0.001947	0.02138

## Sheet: e
Nr0b2
WT	Het	Hom
1302.67	1319.51	544.184
435.503	892.474	528.029
982.177	487.781	370.41
750.796	1003.27	760.283
880.854	947.877	604.573
961.793	948.857	394.189
660.514	845.923	701.247
	526.386
Abcb11
WT	Het	Hom
10557.6	10510.4	5113.87
6732.13	7622.65	4450.02
9964.42	9303.83	3892.57
9348.48	9076.81	4976.87
10180.9	6982.89	6083.52
9154.77	10314.9	5781.87
8350.14	7716.39	4168.57
	8458.91
Slc51a
WT	Het	Hom
1.60918	0.5	5.55417
4.47263	8.09935	1.24933
3.65314	8.15864	1.22817
1.50711	6.08955	2.63823
3.49101	4.02512	2.01018
0.5	0.5	1.18112
4.58046	1.43936	2.56102
	3.3842
Slc51b
WT	Het	Hom
3.82753	1.58116	11.3304
5.46579	5.2496	13.9879
0.5	6.24398	18.7042
1.50711	3.85373	11.9039
0.5	6.66897	9.5611
0.5	0.5	20.2526
2.54023	4.25744	16.3012
	2.4228
Cy8b1
WT	Het	Hom
4606.91	6213.92	664.762
5083.48	5525.23	531.775
6184.85	7135.48	695.174
6198.25	9026.5	701.838
6807.04	3825.26	2638.79
6018.53	6657.77	556.978
6950.54	5150.07	440.184
	5002.67
Slc10a1
WT	Het	Hom
4606.91	6213.92	664.762
5083.48	5525.23	531.775
6184.85	7135.48	695.174
6198.25	9026.5	701.838
6807.04	3825.26	2638.79
6018.53	6657.77	556.978
6950.54	5150.07	440.184
	5002.67
slc27a5
WT	Het	Hom
11164.4	10906.1	3687.88
11206.3	9631.73	3324.53
11236.2	12780.9	4634.57
11792.7	10224.9	3606.98
11909.7	7732.86	5317.85
11116.1	11220.8	3934.67
11273.8	8849.26	2956
	11222.9
Baat
WT	Het	Hom
5290.16	5814.97	3062.6
4504.47	4909.68	3194.89
5499.57	4958.51	3799.36
4756.07	6059.57	3262.01
4604.66	4522.35	4311.32
4969.27	5453.56	3143.2
5093.94	4525.39	2756.08
	4634.45
